# Supplementary material for: Spatiotemporal deformation patterns of the Lake Urmia Causeway as characterized by multisensor InSAR analysis
Source: Sci Rep. 2018 Apr 3;8:5357. doi: 10.1038/s41598-018-23650-6 (PMC5882932; doi:10.1038/s41598-018-23650-6)
Supplement: Supplementary file 2 — Dataset 1 [file 41598_2018_23650_MOESM2_ESM.xlsx]

## Sheet: PCA_Loadings
Loadings_date	PC(1)	PC(2)	PC(3)			Sentinel-1
2015-12-05	0.102163	-0.422582	0.468526			ENVISAT
2015-12-29	0.120546	-0.377036	0.555935			ALOS-1
2016-01-22	0.163441	-0.327615	0.0999779			TSX
2016-02-15	0.167365	-0.289852	-0.312463
2016-03-10	0.179307	-0.264078	-0.229689
2016-04-03	0.176762	-0.254009	-0.289017
2016-04-27	0.190133	-0.196243	-0.301523
2016-05-21	0.199299	-0.143771	-0.124557
2016-06-14	0.200952	-0.135358	-0.180572
2016-07-08	0.204103	-0.10349	-0.139441
2016-08-01	0.204699	-0.0429487	-0.0398224
2016-09-18	0.202863	0.0576359	0.0628214
2016-11-05	0.203234	0.0896879	0.115337
2016-11-20	0.202295	0.107688	0.144771
2016-12-23	0.204953	0.0952414	0.0648082
2017-01-16	0.205512	0.0930643	0.043935
2017-02-21	0.202939	0.139268	0.03405
2017-03-05	0.204412	0.121778	-0.0313362
2017-03-17	0.203621	0.133321	0.0262472
2017-03-29	0.202622	0.138999	0.0590491
2017-04-10	0.203027	0.136219	0.066055
2017-05-04	0.202865	0.138383	0.0185198
2017-05-16	0.201629	0.146249	0.041269
2017-05-28	0.200179	0.157208	0.0194518
2017-06-09	0.201365	0.14655	0.0686036
2017-06-21	0.200352	0.152499	0.0647716
2017-07-03	0.200506	0.151826	0.0330466
2004-07-08	0.0651074	-0.637222	0.744785
2004-10-20	0.23758	-0.528295	-0.426724
2004-12-29	0.253587	-0.449104	-0.444367
2005-02-02	0.297649	0.000533719	0.0356605
2005-05-18	0.281499	0.0526191	0.174268
2005-07-27	0.319111	0.0841105	0.0228388
2005-08-31	0.314321	0.0466845	0.0760205
2006-03-29	0.313623	0.148361	0.152221
2006-06-07	0.325521	0.121098	0.0288625
2007-01-03	0.314067	0.164335	0.0581204
2007-05-23	0.321415	0.12285	0.0132311
2008-04-02	0.316661	0.14954	-0.0155365
2007-09-28	0.263659	-0.475065	-0.0832541
2007-11-13	0.267652	-0.455104	-0.289113
2007-12-29	0.277111	-0.393658	-0.173807
2008-06-30	0.27636	0.327091	-0.754119
2008-12-31	0.261436	0.450524	0.00816473
2009-10-03	0.288889	0.292067	-0.129571
2010-01-03	0.302461	0.110901	0.153207
2010-02-18	0.304789	-0.00135002	0.171181
2010-04-05	0.304372	0.0211787	0.237542
2010-05-21	0.303934	-0.0112873	0.23776
2010-07-06	0.30298	0.0460849	0.310727
2010-10-06	0.30298	0.0443065	0.177313
2012-06-11	0.203075	-0.462474	0.584535
2012-07-03	0.224254	-0.443153	0.260119
2012-08-05	0.261156	-0.235758	0.137891
2012-09-29	0.275256	-0.171582	-0.334613
2012-11-01	0.277376	-0.159257	-0.283537
2012-12-15	0.277915	-0.117418	-0.329162
2013-01-06	0.286999	-0.079689	-0.241602
2013-01-28	0.279251	-0.0753095	-0.251015
2013-04-04	0.290433	0.0830213	-0.0641745
2013-05-18	0.281353	0.210577	0.0144479
2013-07-01	0.268098	0.313311	0.178486
2013-07-23	0.266974	0.323274	0.201266
2013-08-25	0.267057	0.318256	0.20975
2013-10-08	0.268323	0.313602	0.169911

## Sheet: Water_displacement
DATE	WATER LEVEL	Mean Vertical D	CC	STD
2004-07-07	1273.91	0.35	0.797368	0
2004-07-08	1273.92	0.375421		0.334515
2004-10-20	1273.41	-2.01105		2.65543
2004-12-29	1273.41	-1.09622		0.334515
2005-02-02	1273.48	-7.13765		8.31818
2005-05-18	1273.92	-4.0221		7.43771
2005-07-27	1273.57	-6.96721		4.82947
2005-08-31	1273.38	-9.08294		5.50467
2006-03-29	1273.31	-13.7601		6.03431
2006-06-07	1273.43	-19.0349		5.06176
2007-01-03	1272.87	-19.9814		7.60228
2007-05-23	1273.36	-24.3533		7.29945
2008-04-02	1272.65	-30.4581		10.1317
2006-12-26	1272.85	0	0.617514	0
2007-09-28	1272.76	4.50379		4.91169
2007-11-13	1272.63	-1.77761		3.5781
2007-12-29	1272.62	8.93692		4.20324
2008-06-30	1272.57	5.64208		3.31137
2008-12-31	1272.18	-17.3077		11.5654
2009-10-03	1271.58	-17.7808		9.7161
2010-01-03	1271.66	-10.0189		6.9841
2010-02-18	1271.67	-22.6349		5.67116
2010-04-05	1271.77	-16.8295		5.23781
2010-05-21	1272.04	-24.2662		7.51834
2010-07-06	1271.81	-18.4318		7.08164
2010-10-06	1271.32	0.0338285		6.45016
2012-05-20	1271.3	0	0.612467	0
2012-06-11	1271.23	-0.681354		1.99907
2012-07-03	1271.06	-2.6512		2.66457
2012-08-05	1270.87	-5.86689		4.06798
2012-09-29	1270.65	-12.6394		2.75415
2012-11-01	1270.64	-17.0546		3.21524
2012-12-15	1270.8	-21.1371		3.84733
2013-01-06	1270.9	-23.9698		3.50685
2013-01-28	1270.99	-26.9299		4.88972
2013-04-04	1271.05	-33.7684		4.44606
2013-05-18	1271.06	-41.3669		4.54687
2013-07-01	1270.85	-48.1827		3.55342
2013-07-23	1270.73	-50.7655		3.18596
2013-08-25	1270.53	-54.5994		3.77714
2013-10-08	1270.39	-59.5899		4.30756
2015-11-11	1270.14	0	-0.528847	0
2015-12-05	1270.14	-3.53714		0.469606
2015-12-29	1270.25	-4.5157		0.648878
2016-01-22	1270.42	-6.54638		0.465552
2016-02-15	1270.55	-8.96281		0.777924
2016-03-10	1270.63	-11.5616		0.548002
2016-04-03	1270.78	-13.9985		1.09314
2016-04-27	1271.06	-15.7996		0.790523
2016-05-21	1271.14	-18.422		1.20932
2016-06-14	1271.02	-20.0913		0.955698
2016-07-08	1270.91	-21.4559		1.17764
2016-08-01	1270.79	-21.8528		2.20757
2016-09-18	1270.57	-23.85		2.9086
2016-11-05	1270.49	-22.3071		2.49464
2016-11-20	1270.47	-23.1663		2.39776
2016-12-23	1270.55	-23.157		2.03131
2017-01-16	1270.57	-23.5486		2.05764
2017-02-21	1270.6	-24.2016		1.29414
2017-03-05	1270.65	-24.9028		1.53756
2017-03-17	1270.67	-24.7002		1.32324
2017-03-29		-24.6136
2017-04-10		-25.4022
2017-05-04		-25.0163
2017-05-16		-25.9993
2017-05-28		-26.6494
2017-06-09		-26.7577
2017-06-21		-26.9603
2017-07-03		-28.2998

## Sheet: Wate_time series
2003-03-21	1273.43
2003-03-22	1273.45
2003-03-23	1273.46
2003-03-24	1273.47
2003-03-25	1273.48
2003-03-26	1273.49
2003-03-27	1273.51
2003-03-28	1273.53
2003-03-29	1273.53
2003-03-30	1273.55
2003-03-31	1273.55
2003-04-01	1273.56
2003-04-02	1273.56
2003-04-03	1273.53
2003-04-04	1273.55
2003-04-05	1273.55
2003-04-06	1273.58
2003-04-07	1273.59
2003-04-08	1273.63
2003-04-09	1273.64
2003-04-10	1273.64
2003-04-11	1273.64
2003-04-12	1273.64
2003-04-13	1273.73
2003-04-14	1273.73
2003-04-15	1273.74
2003-04-16	1273.75
2003-04-17	1273.75
2003-04-18	1273.76
2003-04-19	1273.76
2003-04-20	1273.83
2003-04-21	1273.83
2003-04-22	1273.87
2003-04-23	1273.87
2003-04-24	1273.95
2003-04-25	1274.03
2003-04-26	1274.03
2003-04-27	1274.01
2003-04-28	1274.04
2003-04-29	1274.06
2003-04-30	1274.08
2003-05-01	1274.08
2003-05-02	1274.09
2003-05-03	1274.1
2003-05-04	1274.15
2003-05-05	1274.11
2003-05-06	1274.15
2003-05-07	1274.1
2003-05-08	1274.15
2003-05-09	1274.14
2003-05-10	1274.15
2003-05-11	1274.16
2003-05-12	1274.16
2003-05-13	1274.17
2003-05-14	1274.18
2003-05-15	1274.17
2003-05-16	1274.17
2003-05-17	1274.17
2003-05-18	1274.17
2003-05-19	1274.17
2003-05-20	1274.17
2003-05-21	1274.17
2003-05-22	1274.18
2003-05-23	1274.18
2003-05-24	1274.18
2003-05-25	1274.19
2003-05-26	1274.19
2003-05-27	1274.2
2003-05-28	1274.18
2003-05-29	1274.2
2003-05-30	1274.19
2003-05-31	1274.18
2003-06-01	1274.19
2003-06-02	1274.2
2003-06-03	1274.21
2003-06-04	1274.19
2003-06-05	1274.19
2003-06-06	1274.19
2003-06-07	1274.18
2003-06-08	1274.17
2003-06-09	1274.18
2003-06-10	1274.18
2003-06-11	1274.16
2003-06-12	1274.15
2003-06-13	1274.15
2003-06-14	1274.15
2003-06-15	1274.14
2003-06-16	1274.17
2003-06-17	1274.15
2003-06-18	1274.13
2003-06-19	1274.15
2003-06-20	1274.14
2003-06-21	1274.16
2003-06-22	1274.14
2003-06-23	1274.13
2003-06-24	1274.13
2003-06-25	1274.11
2003-06-26	1274.1
2003-06-27	1274.09
2003-06-28	1274.09
2003-06-29	1274.07
2003-06-30	1274.08
2003-07-01	1274.07
2003-07-02	1274.05
2003-07-03	1274.05
2003-07-04	1274.07
2003-07-05	1274.07
2003-07-06	1274.06
2003-07-07	1274.06
2003-07-08	1274.03
2003-07-09	1274.04
2003-07-10	1274.03
2003-07-11	1274.03
2003-07-12	1274.02
2003-07-13	1274.01
2003-07-14	1274.01
2003-07-15	1274.05
2003-07-16	1274.06
2003-07-17	1274
2003-07-18	1274
2003-07-19	1274
2003-07-20	1274
2003-07-21	1274
2003-07-22	1274
2003-07-23	1274
2003-07-24	1274
2003-07-25	1274
2003-07-26	1274
2003-07-27	1273.96
2003-07-28	1273.91
2003-07-29	1273.91
2003-07-30	1273.89
2003-07-31	1273.89
2003-08-01	1273.88
2003-08-02	1273.87
2003-08-03	1273.87
2003-08-04	1273.87
2003-08-05	1273.87
2003-08-06	1273.85
2003-08-07	1273.84
2003-08-08	1273.83
2003-08-09	1273.85
2003-08-10	1273.85
2003-08-11	1273.83
2003-08-12	1273.83
2003-08-13	1273.83
2003-08-14	1273.81
2003-08-15	1273.81
2003-08-16	1273.81
2003-08-17	1273.79
2003-08-18	1273.79
2003-08-19	1273.78
2003-08-20	1273.77
2003-08-21	1273.73
2003-08-22	1273.75
2003-08-23	1273.73
2003-08-24	1273.73
2003-08-25	1273.73
2003-08-26	1273.73
2003-08-27	1273.73
2003-08-28	1273.73
2003-08-29	1273.73
2003-08-30	1273.73
2003-08-31	1273.73
2003-09-01	1273.73
2003-09-02	1273.73
2003-09-03	1273.73
2003-09-04	1273.71
2003-09-05	1273.71
2003-09-06	1273.71
2003-09-07	1273.69
2003-09-08	1273.69
2003-09-09	1273.69
2003-09-10	1273.66
2003-09-11	1273.65
2003-09-12	1273.65
2003-09-13	1273.65
2003-09-14	1273.65
2003-09-15	1273.65
2003-09-16	1273.65
2003-09-17	1273.65
2003-09-18	1273.65
2003-09-19	1273.65
2003-09-20	1273.65
2003-09-21	1273.65
2003-09-22	1273.65
2003-09-23	1273.64
2003-09-24	1273.64
2003-09-25	1273.64
2003-09-26	1273.64
2003-09-27	1273.64
2003-09-28	1273.64
2003-09-29	1273.64
2003-09-30	1273.64
2003-10-01	1273.64
2003-10-02	1273.63
2003-10-03	1273.64
2003-10-04	1273.63
2003-10-05	1273.62
2003-10-06	1273.62
2003-10-07	1273.62
2003-10-08	1273.62
2003-10-09	1273.62
2003-10-10	1273.62
2003-10-11	1273.61
2003-10-12	1273.61
2003-10-13	1273.6
2003-10-14	1273.6
2003-10-15	1273.6
2003-10-16	1273.6
2003-10-17	1273.59
2003-10-18	1273.59
2003-10-19	1273.59
2003-10-20	1273.59
2003-10-21	1273.59
2003-10-22	1273.59
2003-10-23	1273.58
2003-10-24	1273.58
2003-10-25	1273.58
2003-10-26	1273.58
2003-10-27	1273.58
2003-10-28	1273.58
2003-10-29	1273.58
2003-10-30	1273.57
2003-10-31	1273.57
2003-11-01	1273.58
2003-11-02	1273.57
2003-11-03	1273.57
2003-11-04	1273.57
2003-11-05	1273.57
2003-11-06	1273.57
2003-11-07	1273.57
2003-11-08	1273.58
2003-11-09	1273.59
2003-11-10	1273.62
2003-11-11	1273.57
2003-11-12	1273.57
2003-11-13	1273.56
2003-11-14	1273.57
2003-11-15	1273.57
2003-11-16	1273.57
2003-11-17	1273.57
2003-11-18	1273.53
2003-11-19	1273.46
2003-11-20	1273.46
2003-11-21	1273.46
2003-11-22	1273.49
2003-11-23	1273.48
2003-11-24	1273.46
2003-11-25	1273.47
2003-11-26	1273.46
2003-11-27	1273.47
2003-11-28	1273.48
2003-11-29	1273.47
2003-11-30	1273.47
2003-12-01	1273.46
2003-12-02	1273.47
2003-12-03	1273.49
2003-12-04	1273.48
2003-12-05	1273.48
2003-12-06	1273.51
2003-12-07	1273.53
2003-12-08	1273.56
2003-12-09	1273.48
2003-12-10	1273.54
2003-12-11	1273.56
2003-12-12	1273.53
2003-12-13	1273.52
2003-12-14	1273.51
2003-12-15	1273.51
2003-12-16	1273.51
2003-12-17	1273.54
2003-12-18	1273.58
2003-12-19	1273.51
2003-12-20	1273.55
2003-12-21	1273.54
2003-12-22	1273.5
2003-12-23	1273.5
2003-12-24	1273.5
2003-12-25	1273.51
2003-12-26	1273.51
2003-12-27	1273.53
2003-12-28	1273.52
2003-12-29	1273.52
2003-12-30	1273.52
2003-12-31	1273.52
2004-01-01	1273.52
2004-01-02	1273.52
2004-01-03	1273.5
2004-01-04	1273.53
2004-01-05	1273.52
2004-01-06	1273.53
2004-01-07	1273.56
2004-01-08	1273.47
2004-01-09	1273.54
2004-01-10	1273.56
2004-01-11	1273.53
2004-01-12	1273.56
2004-01-13	1273.56
2004-01-14	1273.58
2004-01-15	1273.58
2004-01-16	1273.58
2004-01-17	1273.58
2004-01-18	1273.58
2004-01-19	1273.59
2004-01-20	1273.59
2004-01-21	1273.59
2004-01-22	1273.59
2004-01-23	1273.59
2004-01-24	1273.6
2004-01-25	1273.6
2004-01-26	1273.6
2004-01-27	1273.6
2004-01-28	1273.6
2004-01-29	1273.6
2004-01-30	1273.6
2004-01-31	1273.6
2004-02-01	1273.6
2004-02-02	1273.6
2004-02-03	1273.61
2004-02-04	1273.61
2004-02-05	1273.62
2004-02-06	1273.61
2004-02-07	1273.62
2004-02-08	1273.61
2004-02-09	1273.61
2004-02-10	1273.61
2004-02-11	1273.62
2004-02-12	1273.61
2004-02-13	1273.62
2004-02-14	1273.61
2004-02-15	1273.61
2004-02-16	1273.57
2004-02-17	1273.64
2004-02-18	1273.64
2004-02-19	1273.64
2004-02-20	1273.64
2004-02-21	1273.63
2004-02-22	1273.65
2004-02-23	1273.67
2004-02-24	1273.63
2004-02-25	1273.63
2004-02-26	1273.64
2004-02-27	1273.64
2004-02-28	1273.64
2004-02-29	1273.64
2004-03-01	1273.64
2004-03-02	1273.65
2004-03-03	1273.66
2004-03-04	1273.67
2004-03-05	1273.65
2004-03-06	1273.62
2004-03-07	1273.65
2004-03-08	1273.66
2004-03-09	1273.68
2004-03-10	1273.69
2004-03-11	1273.66
2004-03-12	1273.72
2004-03-13	1273.72
2004-03-14	1273.72
2004-03-15	1273.72
2004-03-16	1273.72
2004-03-17	1273.72
2004-03-18	1273.78
2005-03-19	1273.78
2004-03-20	1273.78
2004-03-21	1273.78
2004-03-22	1273.78
2004-03-23	1273.78
2004-03-24	1273.79
2004-03-25	1273.8
2004-03-26	1273.79
2004-03-27	1273.79
2004-03-28	1273.81
2004-03-29	1273.82
2004-03-30	1273.85
2004-03-31	1273.83
2004-04-01	1273.82
2004-04-02	1273.78
2004-04-03	1273.78
2004-04-04	1273.78
2004-04-05	1273.83
2004-04-06	1273.8
2004-04-07	1273.82
2004-04-08	1273.82
2004-04-09	1273.81
2004-04-10	1273.79
2004-04-11	1273.81
2004-04-12	1273.83
2004-04-13	1273.82
2004-04-14	1273.81
2004-04-15	1273.79
2004-04-16	1273.79
2004-04-17	1273.79
2004-04-18	1273.8
2004-04-19	1273.79
2004-04-20	1273.84
2004-04-21	1273.89
2004-04-22	1273.86
2004-04-23	1273.83
2004-04-24	1273.92
2004-04-25	1273.9
2004-04-26	1273.96
2004-04-27	1273.95
2004-04-28	1273.92
2004-04-29	1273.93
2004-04-30	1273.91
2004-05-01	1274.04
2004-05-02	1273.98
2004-05-03	1274.02
2004-05-04	1274.03
2004-05-05	1274.03
2004-05-06	1274.04
2004-05-07	1274.07
2004-05-08	1274.06
2004-05-09	1274.06
2004-05-10	1274.07
2004-05-11	1274.07
2004-05-12	1274.08
2004-05-13	1274.1
2004-05-14	1274.09
2004-05-15	1274.08
2004-05-16	1274.06
2004-05-17	1274.08
2004-05-18	1274.13
2004-05-19	1274.1
2004-05-20	1274.07
2004-05-21	1274.1
2004-05-22	1274.1
2004-05-23	1274.11
2004-05-24	1274.12
2004-05-25	1274.09
2004-05-26	1274.08
2004-05-27	1274.08
2004-05-28	1274.11
2004-05-29	1274.11
2004-05-30	1274.11
2004-05-31	1274.11
2004-06-01	1274.11
2004-06-02	1274.12
2004-06-03	1274.12
2004-06-04	1274.12
2004-06-05	1274.11
2004-06-06	1274.1
2004-06-07	1274.1
2004-06-08	1274.1
2004-06-09	1274.11
2004-06-10	1274.08
2004-06-11	1274.09
2004-06-12	1274.06
2004-06-13	1274.08
2004-06-14	1274.07
2004-06-15	1274.05
2004-06-16	1274.05
2004-06-17	1274.05
2004-06-18	1274.08
2004-06-19	1274.06
2004-06-20	1274.02
2004-06-21	1274.05
2004-06-22	1274.03
2004-06-23	1274.03
2004-06-24	1274.03
2004-06-25	1274.02
2004-06-26	1274.01
2004-06-27	1273.98
2004-06-28	1273.98
2004-06-29	1273.98
2004-06-30	1273.98
2004-07-01	1273.96
2004-07-02	1273.98
2004-07-03	1273.98
2004-07-04	1273.96
2004-07-05	1273.98
2004-07-06	1273.88
2004-07-07	1273.91
2004-07-08	1273.92
2004-07-09	1273.88
2004-07-10	1273.92
2004-07-11	1273.91
2004-07-12	1273.89
2004-07-13	1273.89
2004-07-14	1273.91
2004-07-15	1273.9
2004-07-16	1273.89
2004-07-17	1273.88
2004-07-18	1273.87
2004-07-19	1273.87
2004-07-20	1273.86
2004-07-21	1273.85
2004-07-22	1273.87
2004-07-23	1273.88
2004-07-24	1273.86
2004-07-25	1273.85
2004-07-26	1273.83
2004-07-27	1273.83
2004-07-28	1273.82
2004-07-29	1273.8
2004-07-30	1273.83
2004-07-31	1273.82
2004-08-01	1273.82
2004-08-02	1273.8
2004-08-03	1273.78
2004-08-04	1273.78
2004-08-05	1273.77
2004-08-06	1273.77
2004-08-07	1273.76
2004-08-08	1273.75
2004-08-09	1273.74
2004-08-10	1273.74
2004-08-11	1273.74
2004-08-12	1273.74
2004-08-13	1273.72
2004-08-14	1273.71
2004-08-15	1273.69
2004-08-16	1273.7
2004-08-17	1273.69
2004-08-18	1273.68
2004-08-19	1273.67
2004-08-20	1273.67
2004-08-21	1273.68
2004-08-22	1273.67
2004-08-23	1273.66
2004-08-24	1273.65
2004-08-25	1273.64
2004-08-26	1273.63
2004-08-27	1273.63
2004-08-28	1273.63
2004-08-29	1273.63
2004-08-30	1273.64
2004-08-31	1273.65
2004-09-01	1273.63
2004-09-02	1273.62
2004-09-03	1273.63
2004-09-04	1273.62
2004-09-05	1273.61
2004-09-06	1273.59
2004-09-07	1273.59
2004-09-08	1273.58
2004-09-09	1273.57
2004-09-10	1273.59
2004-09-11	1273.58
2004-09-12	1273.59
2004-09-13	1273.57
2004-09-14	1273.58
2004-09-15	1273.56
2004-09-16	1273.57
2004-09-17	1273.55
2004-09-18	1273.54
2004-09-19	1273.54
2004-09-20	1273.51
2004-09-21	1273.5
2004-09-22	1273.5
2004-09-23	1273.51
2004-09-24	1273.52
2004-09-25	1273.51
2004-09-26	1273.49
2004-09-27	1273.49
2004-09-28	1273.49
2004-09-29	1273.49
2004-09-30	1273.48
2004-10-01	1273.48
2004-10-02	1273.48
2004-10-03	1273.49
2004-10-04	1273.47
2004-10-05	1273.47
2004-10-06	1273.45
2004-10-07	1273.45
2004-10-08	1273.44
2004-10-09	1273.44
2004-10-10	1273.43
2004-10-11	1273.41
2004-10-12	1273.42
2004-10-13	1273.43
2004-10-14	1273.44
2004-10-15	1273.42
2004-10-16	1273.42
2004-10-17	1273.41
2004-10-18	1273.41
2004-10-19	1273.41
2004-10-20	1273.41
2004-10-21	1273.41
2004-10-22	1273.4
2004-10-23	1273.39
2004-10-24	1273.39
2004-10-25	1273.39
2004-10-26	1273.39
2004-10-27	1273.39
2004-10-28	1273.39
2004-10-29	1273.39
2004-10-30	1273.38
2004-10-31	1273.38
2004-11-01	1273.38
2004-11-02	1273.38
2004-11-03	1273.38
2004-11-04	1273.39
2004-11-05	1273.42
2004-11-06	1273.42
2004-11-07	1273.41
2004-11-08	1273.4
2004-11-09	1273.38
2004-11-10	1273.4
2004-11-11	1273.39
2004-11-12	1273.4
2004-11-13	1273.4
2004-11-14	1273.39
2004-11-15	1273.4
2004-11-16	1273.4
2004-11-17	1273.41
2004-11-18	1273.41
2004-11-19	1273.41
2004-11-20	1273.41
2004-11-21	1273.42
2004-11-22	1273.43
2004-11-23	1273.42
2004-11-24	1273.42
2004-11-25	1273.44
2004-11-26	1273.46
2004-11-27	1273.43
2004-11-28	1273.42
2004-11-29	1273.41
2004-11-30	1273.41
2004-12-01	1273.4
2004-12-02	1273.41
2004-12-03	1273.4
2004-12-04	1273.4
2004-12-05	1273.41
2004-12-06	1273.41
2004-12-07	1273.42
2004-12-08	1273.41
2004-12-09	1273.4
2004-12-10	1273.41
2004-12-11	1273.41
2004-12-12	1273.4
2004-12-13	1273.4
2004-12-14	1273.41
2004-12-15	1273.4
2004-12-16	1273.39
2004-12-17	1273.39
2004-12-18	1273.4
2004-12-19	1273.41
2004-12-20	1273.39
2004-12-21	1273.4
2004-12-22	1273.39
2004-12-23	1273.4
2004-12-24	1273.4
2004-12-25	1273.4
2004-12-26	1273.4
2004-12-27	1273.41
2004-12-28	1273.41
2004-12-29	1273.41
2004-12-30	1273.4
2004-12-31	1273.4
2005-01-01	1273.4
2005-01-02	1273.4
2005-01-03	1273.41
2005-01-04	1273.41
2005-01-05	1273.42
2005-01-06	1273.4
2005-01-07	1273.4
2005-01-08	1273.41
2005-01-09	1273.42
2005-01-10	1273.43
2005-01-11	1273.43
2005-01-12	1273.43
2005-01-13	1273.41
2005-01-14	1273.41
2005-01-15	1273.41
2005-01-16	1273.41
2005-01-17	1273.42
2005-01-18	1273.43
2005-01-19	1273.42
2005-01-20	1273.43
2005-01-21	1273.43
2005-01-22	1273.43
2005-01-23	1273.43
2005-01-24	1273.45
2005-01-25	1273.46
2005-01-26	1273.45
2005-01-27	1273.46
2005-01-28	1273.45
2005-01-29	1273.46
2005-01-30	1273.46
2005-01-31	1273.48
2005-02-01	1273.47
2005-02-02	1273.48
2005-02-03	1273.49
2005-02-04	1273.49
2005-02-05	1273.48
2005-02-06	1273.48
2005-02-07	1273.49
2005-02-08	1273.49
2005-02-09	1273.48
2005-02-10	1273.49
2005-02-11	1273.49
2005-02-12	1273.5
2005-02-13	1273.5
2005-02-14	1273.51
2005-02-15	1273.51
2005-02-16	1273.51
2005-02-17	1273.51
2005-02-18	1273.51
2005-02-19	1273.52
2005-02-20	1273.54
2005-02-21	1273.56
2005-02-22	1273.55
2005-02-23	1273.55
2005-02-24	1273.57
2005-02-25	1273.56
2005-02-26	1273.57
2005-02-27	1273.58
2005-02-28	1273.57
2005-03-01	1273.57
2005-03-02	1273.6
2005-03-03	1273.62
2005-03-04	1273.66
2005-03-05	1273.66
2005-03-06	1273.66
2005-03-07	1273.66
2005-03-08	1273.68
2005-03-09	1273.7
2005-03-10	1273.69
2005-03-11	1273.66
2005-03-12	1273.67
2005-03-13	1273.68
2005-03-14	1273.69
2005-03-15	1273.71
2005-03-16	1273.71
2005-03-17	1273.72
2005-03-18	1273.73
2005-03-19	1273.71
2006-03-21	1273.72
2005-03-21	1273.71
2005-03-22	1273.74
2005-03-23	1273.72
2005-03-24	1273.71
2005-03-25	1273.74
2005-03-26	1273.8
2005-03-27	1273.79
2005-03-28	1273.77
2005-03-29	1273.74
2005-03-30	1273.75
2005-03-31	1273.78
2005-04-01	1273.69
2005-04-02	1273.68
2005-04-03	1273.76
2005-04-04	1273.77
2005-04-05	1273.77
2005-04-06	1273.77
2005-04-07	1273.77
2005-04-08	1273.75
2005-04-09	1273.75
2005-04-10	1273.78
2005-04-11	1273.78
2005-04-12	1273.8
2005-04-13	1273.78
2005-04-14	1273.77
2005-04-15	1273.96
2005-04-16	1273.92
2005-04-17	1273.96
2005-04-18	1273.97
2005-04-19	1273.79
2005-04-20	1273.79
2005-04-21	1273.8
2005-04-22	1273.82
2005-04-23	1273.81
2005-04-24	1273.83
2005-04-25	1273.87
2005-04-26	1273.84
2005-04-27	1273.85
2005-04-28	1273.88
2005-04-29	1273.86
2005-04-30	1273.82
2005-05-01	1273.89
2005-05-02	1273.85
2005-05-03	1273.73
2005-05-04	1273.89
2005-05-05	1273.89
2005-05-06	1273.9
2005-05-07	1273.89
2005-05-08	1273.91
2005-05-09	1273.83
2005-05-10	1273.85
2005-05-11	1273.86
2005-05-12	1273.86
2005-05-13	1273.9
2005-05-14	1273.88
2005-05-15	1273.9
2005-05-16	1273.86
2005-05-17	1273.89
2005-05-18	1273.92
2005-05-19	1273.85
2005-05-20	1273.9
2005-05-21	1273.94
2005-05-22	1273.99
2005-05-23	1273.98
2005-05-24	1273.98
2005-05-25	1273.96
2005-05-26	1273.91
2005-05-27	1273.94
2005-05-28	1273.94
2005-05-29	1273.91
2005-05-30	1273.88
2005-05-31	1273.92
2005-06-01	1273.87
2005-06-02	1273.88
2005-06-03	1273.87
2005-06-04	1273.87
2005-06-05	1273.88
2005-06-06	1273.86
2005-06-07	1273.86
2005-06-08	1273.86
2005-06-09	1273.87
2005-06-10	1273.84
2005-06-11	1273.83
2005-06-12	1273.83
2005-06-13	1273.83
2005-06-14	1273.83
2005-06-15	1273.82
2005-06-16	1273.81
2005-06-17	1273.81
2005-06-18	1273.81
2005-06-19	1273.8
2005-06-20	1273.77
2005-06-21	1273.78
2005-06-22	1273.72
2005-06-23	1273.76
2005-06-24	1273.77
2005-06-25	1273.73
2005-06-26	1273.73
2005-06-27	1273.73
2005-06-28	1273.73
2005-06-29	1273.73
2005-06-30	1273.73
2005-07-01	1273.73
2005-07-02	1273.7
2005-07-03	1273.7
2005-07-04	1273.7
2005-07-05	1273.7
2005-07-06	1273.68
2005-07-07	1273.7
2005-07-08	1273.71
2005-07-09	1273.68
2005-07-10	1273.69
2005-07-11	1273.68
2005-07-12	1273.68
2005-07-13	1273.68
2005-07-14	1273.69
2005-07-15	1273.66
2005-07-16	1273.65
2005-07-17	1273.63
2005-07-18	1273.63
2005-07-19	1273.61
2005-07-20	1273.61
2005-07-21	1273.6
2005-07-22	1273.6
2005-07-23	1273.59
2005-07-24	1273.59
2005-07-25	1273.57
2005-07-26	1273.57
2005-07-27	1273.57
2005-07-28	1273.56
2005-07-29	1273.56
2005-07-30	1273.55
2005-07-31	1273.54
2005-08-01	1273.55
2005-08-02	1273.54
2005-08-03	1273.53
2005-08-04	1273.53
2005-08-05	1273.52
2005-08-06	1273.52
2005-08-07	1273.52
2005-08-08	1273.51
2005-08-09	1273.5
2005-08-10	1273.49
2005-08-11	1273.49
2005-08-12	1273.49
2005-08-13	1273.48
2005-08-14	1273.45
2005-08-15	1273.46
2005-08-16	1273.45
2005-08-17	1273.45
2005-08-18	1273.43
2005-08-19	1273.43
2005-08-20	1273.43
2005-08-21	1273.43
2005-08-22	1273.4
2005-08-23	1273.41
2005-08-24	1273.41
2005-08-25	1273.41
2005-08-26	1273.4
2005-08-27	1273.39
2005-08-28	1273.39
2005-08-29	1273.38
2005-08-30	1273.38
2005-08-31	1273.38
2005-09-01	1273.37
2005-09-02	1273.37
2005-09-03	1273.34
2005-09-04	1273.35
2005-09-05	1273.35
2005-09-06	1273.33
2005-09-07	1273.33
2005-09-08	1273.33
2005-09-09	1273.33
2005-09-10	1273.32
2005-09-11	1273.32
2005-09-12	1273.31
2005-09-13	1273.31
2005-09-14	1273.31
2005-09-15	1273.31
2005-09-16	1273.3
2005-09-17	1273.29
2005-09-18	1273.29
2005-09-19	1273.29
2005-09-20	1273.29
2005-09-21	1273.28
2005-09-22	1273.28
2005-09-23	1273.28
2005-09-24	1273.25
2005-09-25	1273.25
2005-09-26	1273.23
2005-09-27	1273.24
2005-09-28	1273.23
2005-09-29	1273.22
2005-09-30	1273.21
2005-10-01	1273.22
2005-10-02	1273.22
2005-10-03	1273.22
2005-10-04	1273.23
2005-10-05	1273.22
2005-10-06	1273.21
2005-10-07	1273.21
2005-10-08	1273.2
2005-10-09	1273.19
2005-10-10	1273.19
2005-10-11	1273.18
2005-10-12	1273.18
2005-10-13	1273.18
2005-10-14	1273.18
2005-10-15	1273.18
2005-10-16	1273.16
2005-10-17	1273.14
2005-10-18	1273.15
2005-10-19	1273.13
2005-10-20	1273.07
2005-10-21	1273.12
2005-10-22	1273.13
2005-10-23	1273.13
2005-10-24	1273.13
2005-10-25	1273.13
2005-10-26	1273.13
2005-10-27	1273.13
2005-10-28	1273.1
2005-10-29	1273.12
2005-10-30	1273.12
2005-10-31	1273.13
2005-11-01	1273.12
2005-11-02	1273.12
2005-11-03	1273.11
2005-11-04	1273.12
2005-11-05	1273.12
2005-11-06	1273.12
2005-11-07	1273.12
2005-11-08	1273.12
2005-11-09	1273.11
2005-11-10	1273.11
2005-11-11	1273.11
2005-11-12	1273.11
2005-11-13	1273.11
2005-11-14	1273.11
2005-11-15	1273.11
2005-11-16	1273.11
2005-11-17	1273.11
2005-11-18	1273.11
2005-11-19	1273.11
2005-11-20	1273.11
2005-11-21	1273.11
2005-11-22	1273.1
2005-11-23	1273.1
2005-11-24	1273.11
2005-11-25	1273.11
2005-11-26	1273.11
2005-11-27	1273.11
2005-11-28	1273.11
2005-11-29	1273.11
2005-11-30	1273.11
2005-12-01	1273.11
2005-12-02	1273.11
2005-12-03	1273.1
2005-12-04	1273.1
2005-12-05	1273.09
2005-12-06	1273.08
2005-12-07	1273.08
2005-12-08	1273.08
2005-12-09	1273.08
2005-12-10	1273.07
2005-12-11	1273.07
2005-12-12	1273.07
2005-12-13	1273.07
2005-12-14	1273.07
2005-12-15	1273.07
2005-12-16	1273.07
2005-12-17	1273.07
2005-12-18	1273.07
2005-12-19	1273.07
2005-12-20	1273.06
2005-12-21	1273.07
2005-12-22	1273.07
2005-12-23	1273.07
2005-12-24	1273.07
2005-12-25	1273.06
2005-12-26	1273.06
2005-12-27	1273.07
2005-12-28	1273.07
2005-12-29	1273.07
2005-12-30	1273.07
2005-12-31	1273.07
2006-01-01	1273.07
2006-01-02	1273.07
2006-01-03	1273.07
2006-01-04	1273.07
2006-01-05	1273.06
2006-01-06	1273.06
2006-01-07	1273.06
2006-01-08	1273.06
2006-01-09	1273.06
2006-01-10	1273.07
2006-01-11	1273.08
2006-01-12	1273.07
2006-01-13	1273.08
2006-01-14	1273.08
2006-01-15	1273.08
2006-01-16	1273.07
2006-01-17	1273.07
2006-01-18	1273.07
2006-01-19	1273.08
2006-01-20	1273.07
2006-01-21	1273.09
2006-01-22	1273.09
2006-01-23	1273.09
2006-01-24	1273.09
2006-01-25	1273.09
2006-01-26	1273.09
2006-01-27	1273.09
2006-01-28	1273.08
2006-01-29	1273.09
2006-01-30	1273.1
2006-01-31	1273.08
2006-02-01	1273.1
2006-02-02	1273.08
2006-02-03	1273.09
2006-02-04	1273.13
2006-02-05	1273.13
2006-02-06	1273.13
2006-02-07	1273.14
2006-02-08	1273.13
2006-02-09	1273.17
2006-02-10	1273.18
2006-02-11	1273.19
2006-02-12	1273.21
2006-02-13	1273.21
2006-02-14	1273.19
2006-02-15	1273.17
2006-02-16	1273.17
2006-02-17	1273.17
2006-02-18	1273.2
2006-02-19	1273.2
2006-02-20	1273.2
2006-02-21	1273.2
2006-02-22	1273.2
2006-02-23	1273.2
2006-02-24	1273.2
2006-02-25	1273.2
2006-02-26	1273.21
2006-02-27	1273.22
2006-02-28	1273.21
2006-03-01	1273.21
2006-03-02	1273.21
2006-03-03	1273.22
2006-03-04	1273.22
2006-03-05	1273.23
2006-03-06	1273.22
2006-03-07	1273.23
2006-03-08	1273.23
2006-03-09	1273.25
2006-03-10	1273.23
2006-03-11	1273.25
2006-03-12	1273.25
2006-03-13	1273.25
2006-03-14	1273.25
2006-03-15	1273.25
2006-03-16	1273.25
2006-03-17	1273.25
2006-03-18	1273.26
2006-03-19	1273.26
2007-03-20	1273.26
2006-03-21	1273.28
2006-03-22	1273.29
2006-03-23	1273.28
2006-03-24	1273.29
2006-03-25	1273.28
2006-03-26	1273.23
2006-03-27	1273.28
2006-03-28	1273.27
2006-03-29	1273.31
2006-03-30	1273.32
2006-03-31	1273.32
2006-04-01	1273.31
2006-04-02	1273.31
2006-04-03	1273.29
2006-04-04	1273.25
2006-04-05	1273.32
2006-04-06	1273.29
2006-04-07	1273.32
2006-04-08	1273.31
2006-04-09	1273.32
2006-04-10	1273.32
2006-04-11	1273.32
2006-04-12	1273.32
2006-04-13	1273.33
2006-04-14	1273.33
2006-04-15	1273.34
2006-04-16	1273.35
2006-04-17	1273.35
2006-04-18	1273.4
2006-04-19	1273.45
2006-04-20	1273.39
2006-04-21	1273.43
2006-04-22	1273.47
2006-04-23	1273.43
2006-04-24	1273.45
2006-04-25	1273.44
2006-04-26	1273.44
2006-04-27	1273.49
2006-04-28	1273.44
2006-04-29	1273.46
2006-04-30	1273.46
2006-05-01	1273.44
2006-05-02	1273.44
2006-05-03	1273.47
2006-05-04	1273.48
2006-05-05	1273.49
2006-05-06	1273.46
2006-05-07	1273.49
2006-05-08	1273.49
2006-05-09	1273.5
2006-05-10	1273.49
2006-05-11	1273.51
2006-05-12	1273.5
2006-05-13	1273.5
2006-05-14	1273.48
2006-05-15	1273.53
2006-05-16	1273.51
2006-05-17	1273.54
2006-05-18	1273.5
2006-05-19	1273.5
2006-05-20	1273.54
2006-05-21	1273.51
2006-05-22	1273.5
2006-05-23	1273.51
2006-05-24	1273.52
2006-05-25	1273.53
2006-05-26	1273.5
2006-05-27	1273.5
2006-05-28	1273.5
2006-05-29	1273.49
2006-05-30	1273.49
2006-05-31	1273.49
2006-06-01	1273.46
2006-06-02	1273.46
2006-06-03	1273.44
2006-06-04	1273.44
2006-06-05	1273.43
2006-06-06	1273.47
2006-06-07	1273.43
2006-06-08	1273.42
2006-06-09	1273.41
2006-06-10	1273.4
2006-06-11	1273.4
2006-06-12	1273.39
2006-06-13	1273.39
2006-06-14	1273.39
2006-06-15	1273.39
2006-06-16	1273.39
2006-06-17	1273.37
2006-06-18	1273.37
2006-06-19	1273.37
2006-06-20	1273.37
2006-06-21	1273.36
2006-06-22	1273.35
2006-06-23	1273.35
2006-06-24	1273.33
2006-06-25	1273.33
2006-06-26	1273.32
2006-06-27	1273.32
2006-06-28	1273.32
2006-06-29	1273.32
2006-06-30	1273.32
2006-07-01	1273.32
2006-07-02	1273.3
2006-07-03	1273.28
2006-07-04	1273.27
2006-07-05	1273.26
2006-07-06	1273.25
2006-07-07	1273.23
2006-07-08	1273.23
2006-07-09	1273.22
2006-07-10	1273.22
2006-07-11	1273.21
2006-07-12	1273.2
2006-07-13	1273.2
2006-07-14	1273.2
2006-07-15	1273.2
2006-07-16	1273.19
2006-07-17	1273.19
2006-07-18	1273.16
2006-07-19	1273.16
2006-07-20	1273.16
2006-07-21	1273.15
2006-07-22	1273.16
2006-07-23	1273.16
2006-07-24	1273.13
2006-07-25	1273.13
2006-07-26	1273.13
2006-07-27	1273.11
2006-07-28	1273.1
2006-07-29	1273.12
2006-07-30	1273.08
2006-07-31	1273.09
2006-08-01	1273.08
2006-08-02	1273.08
2006-08-03	1273.08
2006-08-04	1273.08
2006-08-05	1273.06
2006-08-06	1273.06
2006-08-07	1273.06
2006-08-08	1273.05
2006-08-09	1273.04
2006-08-10	1273.05
2006-08-11	1273.04
2006-08-12	1273.01
2006-08-13	1273.02
2006-08-14	1273.02
2006-08-15	1273.01
2006-08-16	1272.99
2006-08-17	1272.98
2006-08-18	1272.98
2006-08-19	1272.97
2006-08-20	1272.97
2006-08-21	1272.97
2006-08-22	1272.97
2006-08-23	1272.95
2006-08-24	1272.95
2006-08-25	1272.94
2006-08-26	1272.93
2006-08-27	1272.93
2006-08-28	1272.93
2006-08-29	1272.93
2006-08-30	1272.93
2006-08-31	1272.91
2006-09-01	1272.92
2006-09-02	1272.92
2006-09-03	1272.92
2006-09-04	1272.91
2006-09-05	1272.93
2006-09-06	1272.9
2006-09-07	1272.89
2006-09-08	1272.89
2006-09-09	1272.86
2006-09-10	1272.86
2006-09-11	1272.86
2006-09-12	1272.85
2006-09-13	1272.85
2006-09-14	1272.85
2006-09-15	1272.84
2006-09-16	1272.85
2006-09-17	1272.85
2006-09-18	1272.85
2006-09-19	1272.84
2006-09-20	1272.84
2006-09-21	1272.84
2006-09-22	1272.83
2006-09-23	1272.82
2006-09-24	1272.8
2006-09-25	1272.8
2006-09-26	1272.8
2006-09-27	1272.79
2006-09-28	1272.79
2006-09-29	1272.79
2006-09-30	1272.79
2006-10-01	1272.79
2006-10-02	1272.79
2006-10-03	1272.8
2006-10-04	1272.8
2006-10-05	1272.8
2006-10-06	1272.8
2006-10-07	1272.8
2006-10-08	1272.81
2006-10-09	1272.76
2006-10-10	1272.75
2006-10-11	1272.75
2006-10-12	1272.73
2006-10-13	1272.73
2006-10-14	1272.75
2006-10-15	1272.81
2006-10-16	1272.79
2006-10-17	1272.82
2006-10-18	1272.82
2006-10-19	1272.83
2006-10-20	1272.83
2006-10-21	1272.83
2006-10-22	1272.83
2006-10-23	1272.83
2006-10-24	1272.83
2006-10-25	1272.83
2006-10-26	1272.83
2006-10-27	1272.83
2006-10-28	1272.83
2006-10-29	1272.83
2006-10-30	1272.83
2006-10-31	1272.83
2006-11-01	1272.81
2006-11-02	1272.83
2006-11-03	1272.85
2006-11-04	1272.88
2006-11-05	1272.89
2006-11-06	1272.89
2006-11-07	1272.92
2006-11-08	1272.93
2006-11-09	1272.92
2006-11-10	1272.89
2006-11-11	1272.9
2006-11-12	1272.89
2006-11-13	1272.89
2006-11-14	1272.89
2006-11-15	1272.9
2006-11-16	1272.91
2006-11-17	1272.9
2006-11-18	1272.86
2006-11-19	1272.87
2006-11-20	1272.88
2006-11-21	1272.85
2006-11-22	1272.85
2006-11-23	1272.85
2006-11-24	1272.85
2006-11-25	1272.85
2006-11-26	1272.85
2006-11-27	1272.85
2006-11-28	1272.85
2006-11-29	1272.85
2006-11-30	1272.85
2006-12-01	1272.85
2006-12-02	1272.85
2006-12-03	1272.85
2006-12-04	1272.84
2006-12-05	1272.84
2006-12-06	1272.84
2006-12-07	1272.84
2006-12-08	1272.84
2006-12-09	1272.84
2006-12-10	1272.84
2006-12-11	1272.84
2006-12-12	1272.84
2006-12-13	1272.84
2006-12-14	1272.84
2006-12-15	1272.84
2006-12-16	1272.84
2006-12-17	1272.84
2006-12-18	1272.84
2006-12-19	1272.84
2006-12-20	1272.84
2006-12-21	1272.84
2006-12-22	1272.86
2006-12-23	1272.86
2006-12-24	1272.85
2006-12-25	1272.87
2006-12-26	1272.85
2006-12-27	1272.87
2006-12-28	1272.87
2006-12-29	1272.87
2006-12-30	1272.87
2006-12-31	1272.87
2007-01-01	1272.87
2007-01-02	1272.87
2007-01-03	1272.87
2007-01-04	1272.87
2007-01-05	1272.87
2007-01-06	1272.87
2007-01-07	1272.87
2007-01-08	1272.87
2007-01-09	1272.87
2007-01-10	1272.87
2007-01-11	1272.89
2007-01-12	1272.88
2007-01-13	1272.88
2007-01-14	1272.88
2007-01-15	1272.87
2007-01-16	1272.88
2007-01-17	1272.88
2007-01-18	1272.88
2007-01-19	1272.88
2007-01-20	1272.9
2007-01-21	1272.9
2007-01-22	1272.9
2007-01-23	1272.89
2007-01-24	1272.89
2007-01-25	1272.89
2007-01-26	1272.89
2007-01-27	1272.89
2007-01-28	1272.89
2007-01-29	1272.89
2007-01-30	1272.89
2007-01-31	1272.89
2007-02-01	1272.89
2007-02-02	1272.89
2007-02-03	1272.91
2007-02-04	1272.91
2007-02-05	1272.92
2007-02-06	1272.92
2007-02-07	1272.92
2007-02-08	1272.93
2007-02-09	1272.93
2007-02-10	1272.93
2007-02-11	1272.93
2007-02-12	1272.93
2007-02-13	1272.93
2007-02-14	1272.95
2007-02-15	1272.95
2007-02-16	1272.95
2007-02-17	1272.95
2007-02-18	1272.97
2007-02-19	1272.97
2007-02-20	1272.95
2007-02-21	1272.97
2007-02-22	1272.97
2007-02-23	1272.96
2007-02-24	1272.95
2007-02-25	1272.96
2007-02-26	1272.97
2007-02-27	1272.96
2007-02-28	1272.95
2007-03-01	1272.95
2007-03-02	1272.95
2007-03-03	1272.94
2007-03-04	1272.96
2007-03-05	1272.97
2007-03-06	1272.96
2007-03-07	1272.96
2007-03-08	1272.98
2007-03-09	1272.99
2007-03-10	1273
2007-03-11	1272.98
2007-03-12	1272.98
2007-03-13	1272.99
2007-03-14	1272.98
2007-03-15	1272.99
2007-03-16	1272.98
2007-03-17	1273
2007-03-18	1273
2007-03-19	1272.99
2008-03-19	1273
2007-03-21	1273
2007-03-22	1273
2007-03-23	1273
2007-03-24	1272.99
2007-03-25	1273.01
2007-03-26	1273
2007-03-27	1273
2007-03-28	1273
2007-03-29	1273.01
2007-03-30	1273.02
2007-03-31	1273.01
2007-04-01	1273.01
2007-04-02	1273.01
2007-04-03	1273.02
2007-04-04	1273.01
2007-04-05	1272.96
2007-04-06	1272.97
2007-04-07	1273
2007-04-08	1273.01
2007-04-09	1273.02
2007-04-10	1273.02
2007-04-11	1273.01
2007-04-12	1273.1
2007-04-13	1273.1
2007-04-14	1273.1
2007-04-15	1273.08
2007-04-16	1273.09
2007-04-17	1273.11
2007-04-18	1273.07
2007-04-19	1273.13
2007-04-20	1273.13
2007-04-21	1273.16
2007-04-22	1273.21
2007-04-23	1273.23
2007-04-24	1273.28
2007-04-25	1273.19
2007-04-26	1273.26
2007-04-27	1273.26
2007-04-28	1273.29
2007-04-29	1273.3
2007-04-30	1273.33
2007-05-01	1273.32
2007-05-02	1273.32
2007-05-03	1273.31
2007-05-04	1273.33
2007-05-05	1273.33
2007-05-06	1273.35
2007-05-07	1273.35
2007-05-08	1273.35
2007-05-09	1273.34
2007-05-10	1273.35
2007-05-11	1273.37
2007-05-12	1273.36
2007-05-13	1273.37
2007-05-14	1273.38
2007-05-15	1273.39
2007-05-16	1273.37
2007-05-17	1273.37
2007-05-18	1273.37
2007-05-19	1273.35
2007-05-20	1273.36
2007-05-21	1273.36
2007-05-22	1273.36
2007-05-23	1273.36
2007-05-24	1273.37
2007-05-25	1273.37
2007-05-26	1273.38
2007-05-27	1273.38
2007-05-28	1273.38
2007-05-29	1273.38
2007-05-30	1273.38
2007-05-31	1273.37
2007-06-01	1273.37
2007-06-02	1273.36
2007-06-03	1273.37
2007-06-04	1273.38
2007-06-05	1273.37
2007-06-06	1273.37
2007-06-07	1273.37
2007-06-08	1273.37
2007-06-09	1273.38
2007-06-10	1273.38
2007-06-11	1273.38
2007-06-12	1273.39
2007-06-13	1273.39
2007-06-14	1273.39
2007-06-15	1273.38
2007-06-16	1273.39
2007-06-17	1273.36
2007-06-18	1273.34
2007-06-19	1273.28
2007-06-20	1273.27
2007-06-21	1273.28
2007-06-22	1273.3
2007-06-23	1273.3
2007-06-24	1273.3
2007-06-25	1273.31
2007-06-26	1273.3
2007-06-27	1273.29
2007-06-28	1273.2
2007-06-29	1273.2
2007-06-30	1273.2
2007-07-01	1273.2
2007-07-02	1273.2
2007-07-03	1273.19
2007-07-04	1273.19
2007-07-05	1273.19
2007-07-06	1273.18
2007-07-07	1273.17
2007-07-08	1273.17
2007-07-09	1273.17
2007-07-10	1273.17
2007-07-11	1273.16
2007-07-12	1273.15
2007-07-13	1273.15
2007-07-14	1273.14
2007-07-15	1273.15
2007-07-16	1273.16
2007-07-17	1273.16
2007-07-18	1273.15
2007-07-19	1273.15
2007-07-20	1273.09
2007-07-21	1273.08
2007-07-22	1273.08
2007-07-23	1273.08
2007-07-24	1273.07
2007-07-25	1273.06
2007-07-26	1273.06
2007-07-27	1273.06
2007-07-28	1273.06
2007-07-29	1273.07
2007-07-30	1273.07
2007-07-31	1273.05
2007-08-01	1273.04
2007-08-02	1273.02
2007-08-03	1273.02
2007-08-04	1273.03
2007-08-05	1273.03
2007-08-06	1273.02
2007-08-07	1273.02
2007-08-08	1273.02
2007-08-09	1272.98
2007-08-10	1272.97
2007-08-11	1272.97
2007-08-12	1272.97
2007-08-13	1272.97
2007-08-14	1272.97
2007-08-15	1272.97
2007-08-16	1272.97
2007-08-17	1272.97
2007-08-18	1272.95
2007-08-19	1272.93
2007-08-20	1272.95
2007-08-21	1272.93
2007-08-22	1272.93
2007-08-23	1272.91
2007-08-24	1272.9
2007-08-25	1272.89
2007-08-26	1272.89
2007-08-27	1272.88
2007-08-28	1272.88
2007-08-29	1272.88
2007-08-30	1272.88
2007-08-31	1272.88
2007-09-01	1272.88
2007-09-02	1272.89
2007-09-03	1272.87
2007-09-04	1272.87
2007-09-05	1272.85
2007-09-06	1272.84
2007-09-07	1272.84
2007-09-08	1272.84
2007-09-09	1272.84
2007-09-10	1272.84
2007-09-11	1272.83
2007-09-12	1272.84
2007-09-13	1272.84
2007-09-14	1272.84
2007-09-15	1272.83
2007-09-16	1272.83
2007-09-17	1272.83
2007-09-18	1272.83
2007-09-19	1272.83
2007-09-20	1272.83
2007-09-21	1272.83
2007-09-22	1272.83
2007-09-23	1272.77
2007-09-24	1272.77
2007-09-25	1272.77
2007-09-26	1272.77
2007-09-27	1272.76
2007-09-28	1272.76
2007-09-29	1272.75
2007-09-30	1272.74
2007-10-01	1272.73
2007-10-02	1272.73
2007-10-03	1272.73
2007-10-04	1272.72
2007-10-05	1272.71
2007-10-06	1272.71
2007-10-07	1272.71
2007-10-08	1272.71
2007-10-09	1272.71
2007-10-10	1272.71
2007-10-11	1272.71
2007-10-12	1272.71
2007-10-13	1272.71
2007-10-14	1272.71
2007-10-15	1272.71
2007-10-16	1272.69
2007-10-17	1272.69
2007-10-18	1272.69
2007-10-19	1272.69
2007-10-20	1272.67
2007-10-21	1272.67
2007-10-22	1272.67
2007-10-23	1272.67
2007-10-24	1272.67
2007-10-25	1272.67
2007-10-26	1272.67
2007-10-27	1272.67
2007-10-28	1272.67
2007-10-29	1272.67
2007-10-30	1272.67
2007-10-31	1272.67
2007-11-01	1272.67
2007-11-02	1272.67
2007-11-03	1272.66
2007-11-04	1272.66
2007-11-05	1272.65
2007-11-06	1272.65
2007-11-07	1272.65
2007-11-08	1272.65
2007-11-09	1272.65
2007-11-10	1272.65
2007-11-11	1272.65
2007-11-12	1272.65
2007-11-13	1272.63
2007-11-14	1272.63
2007-11-15	1272.63
2007-11-16	1272.63
2007-11-17	1272.63
2007-11-18	1272.63
2007-11-19	1272.63
2007-11-20	1272.63
2007-11-21	1272.63
2007-11-22	1272.63
2007-11-23	1272.63
2007-11-24	1272.63
2007-11-25	1272.63
2007-11-26	1272.63
2007-11-27	1272.63
2007-11-28	1272.63
2007-11-29	1272.63
2007-11-30	1272.63
2007-12-01	1272.63
2007-12-02	1272.63
2007-12-03	1272.63
2007-12-04	1272.63
2007-12-05	1272.62
2007-12-06	1272.62
2007-12-07	1272.62
2007-12-08	1272.62
2007-12-09	1272.62
2007-12-10	1272.62
2007-12-11	1272.62
2007-12-12	1272.62
2007-12-13	1272.62
2007-12-14	1272.62
2007-12-15	1272.61
2007-12-16	1272.61
2007-12-17	1272.61
2007-12-18	1272.62
2007-12-19	1272.63
2007-12-20	1272.63
2007-12-21	1272.63
2007-12-22	1272.63
2007-12-23	1272.63
2007-12-24	1272.63
2007-12-25	1272.63
2007-12-26	1272.63
2007-12-27	1272.63
2007-12-28	1272.63
2007-12-29	1272.62
2007-12-30	1272.62
2007-12-31	1272.61
2008-01-01	1272.61
2008-01-02	1272.61
2008-01-03	1272.61
2008-01-04	1272.61
2008-01-05	1272.61
2008-01-06	1272.61
2008-01-07	1272.61
2008-01-08	1272.61
2008-01-09	1272.61
2008-01-10	1272.61
2008-01-11	1272.61
2008-01-12	1272.61
2008-01-13	1272.61
2008-01-14	1272.61
2008-01-15	1272.61
2008-01-16	1272.61
2008-01-17	1272.61
2008-01-18	1272.61
2008-01-19	1272.61
2008-01-20	1272.61
2008-01-21	1272.61
2008-01-22	1272.61
2008-01-23	1272.61
2008-01-24	1272.61
2008-01-25	1272.61
2008-01-26	1272.61
2008-01-27	1272.61
2008-01-28	1272.61
2008-01-29	1272.61
2008-01-30	1272.61
2008-01-31	1272.61
2008-02-01	1272.61
2008-02-02	1272.61
2008-02-03	1272.61
2008-02-04	1272.61
2008-02-05	1272.61
2008-02-06	1272.61
2008-02-07	1272.61
2008-02-08	1272.61
2008-02-09	1272.62
2008-02-10	1272.62
2008-02-11	1272.62
2008-02-12	1272.62
2008-02-13	1272.65
2008-02-14	1272.65
2008-02-15	1272.65
2008-02-16	1272.65
2008-02-17	1272.65
2008-02-18	1272.65
2008-02-19	1272.67
2008-02-20	1272.65
2008-02-21	1272.65
2008-02-22	1272.65
2008-02-23	1272.65
2008-02-24	1272.65
2008-02-25	1272.65
2008-02-26	1272.66
2008-02-27	1272.66
2008-02-28	1272.67
2008-02-29	1272.67
2008-03-01	1272.67
2008-03-02	1272.68
2008-03-03	1272.69
2008-03-04	1272.69
2008-03-05	1272.69
2008-03-06	1272.69
2008-03-07	1272.69
2008-03-08	1272.69
2008-03-09	1272.69
2008-03-10	1272.7
2008-03-11	1272.7
2008-03-12	1272.7
2008-03-13	1272.7
2008-03-14	1272.71
2008-03-15	1272.72
2008-03-16	1272.72
2008-03-17	1272.72
2008-03-18	1272.72
2009-03-19	1272.72
2008-03-20	1272.72
2008-03-21	1272.72
2008-03-22	1272.72
2008-03-23	1272.72
2008-03-24	1272.72
2008-03-25	1272.72
2008-03-26	1272.72
2008-03-27	1272.73
2008-03-28	1272.7
2008-03-29	1272.7
2008-03-30	1272.7
2008-03-31	1272.68
2008-04-01	1272.67
2008-04-02	1272.65
2008-04-03	1272.65
2008-04-04	1272.63
2008-04-05	1272.71
2008-04-06	1272.71
2008-04-07	1272.72
2008-04-08	1272.7
2008-04-09	1272.71
2008-04-10	1272.72
2008-04-11	1272.7
2008-04-12	1272.66
2008-04-13	1272.72
2008-04-14	1272.71
2008-04-15	1272.71
2008-04-16	1272.71
2008-04-17	1272.71
2008-04-18	1272.7
2008-04-19	1272.69
2008-04-20	1272.69
2008-04-21	1272.69
2008-04-22	1272.67
2008-04-23	1272.67
2008-04-24	1272.65
2008-04-25	1272.65
2008-04-26	1272.68
2008-04-27	1272.67
2008-04-28	1272.68
2008-04-29	1272.67
2008-04-30	1272.65
2008-05-01	1272.65
2008-05-02	1272.65
2008-05-03	1272.65
2008-05-04	1272.65
2008-05-05	1272.64
2008-05-06	1272.64
2008-05-07	1272.62
2008-05-08	1272.63
2008-05-09	1272.63
2008-05-10	1272.62
2008-05-11	1272.62
2008-05-12	1272.61
2008-05-13	1272.61
2008-05-14	1272.61
2008-05-15	1272.6
2008-05-16	1272.59
2008-05-17	1272.59
2008-05-18	1272.6
2008-05-19	1272.59
2008-05-20	1272.58
2008-05-21	1272.6
2008-05-22	1272.6
2008-05-23	1272.59
2008-05-24	1272.59
2008-05-25	1272.6
2008-05-26	1272.6
2008-05-27	1272.6
2008-05-28	1272.59
2008-05-29	1272.61
2008-05-30	1272.61
2008-05-31	1272.6
2008-06-01	1272.6
2008-06-02	1272.59
2008-06-03	1272.59
2008-06-04	1272.58
2008-06-05	1272.58
2008-06-06	1272.59
2008-06-07	1272.58
2008-06-08	1272.58
2008-06-09	1272.59
2008-06-10	1272.58
2008-06-11	1272.58
2008-06-12	1272.58
2008-06-13	1272.57
2008-06-14	1272.58
2008-06-15	1272.57
2008-06-16	1272.57
2008-06-17	1272.57
2008-06-18	1272.58
2008-06-19	1272.58
2008-06-20	1272.57
2008-06-21	1272.57
2008-06-22	1272.57
2008-06-23	1272.56
2008-06-24	1272.56
2008-06-25	1272.57
2008-06-26	1272.56
2008-06-27	1272.56
2008-06-28	1272.56
2008-06-29	1272.56
2008-06-30	1272.57
2008-07-01	1272.57
2008-07-02	1272.57
2008-07-03	1272.57
2008-07-04	1272.56
2008-07-05	1272.56
2008-07-06	1272.55
2008-07-07	1272.55
2008-07-08	1272.55
2008-07-09	1272.55
2008-07-10	1272.54
2008-07-11	1272.54
2008-07-12	1272.53
2008-07-13	1272.53
2008-07-14	1272.52
2008-07-15	1272.52
2008-07-16	1272.51
2008-07-17	1272.51
2008-07-18	1272.5
2008-07-19	1272.5
2008-07-20	1272.49
2008-07-21	1272.49
2008-07-22	1272.48
2008-07-23	1272.48
2008-07-24	1272.47
2008-07-25	1272.47
2008-07-26	1272.46
2008-07-27	1272.46
2008-07-28	1272.45
2008-07-29	1272.45
2008-07-30	1272.44
2008-07-31	1272.44
2008-08-01	1272.43
2008-08-02	1272.43
2008-08-03	1272.42
2008-08-04	1272.42
2008-08-05	1272.41
2008-08-06	1272.4
2008-08-07	1272.39
2008-08-08	1272.38
2008-08-09	1272.37
2008-08-10	1272.36
2008-08-11	1272.36
2008-08-12	1272.35
2008-08-13	1272.34
2008-08-14	1272.33
2008-08-15	1272.32
2008-08-16	1272.31
2008-08-17	1272.3
2008-08-18	1272.29
2008-08-19	1272.29
2008-08-20	1272.28
2008-08-21	1272.26
2008-08-22	1272.26
2008-08-23	1272.26
2008-08-24	1272.28
2008-08-25	1272.28
2008-08-26	1272.27
2008-08-27	1272.27
2008-08-28	1272.27
2008-08-29	1272.26
2008-08-30	1272.26
2008-08-31	1272.26
2008-09-01	1272.25
2008-09-02	1272.24
2008-09-03	1272.22
2008-09-04	1272.22
2008-09-05	1272.21
2008-09-06	1272.21
2008-09-07	1272.19
2008-09-08	1272.19
2008-09-09	1272.19
[truncated: 1,375 more rows]

## Sheet: Envisat
2004-07-07	2004-07-08	2004-10-20	2004-12-29	2005-02-02	2005-05-18	2005-07-27	2005-08-31	2006-03-29	2006-06-07	2007-01-03	2007-05-23	2008-04-02
0	0.477584	3.31427	3.64371	-1.83732	-4.35474	0.424369	-9.20539	-13.0087	-14.3984	-10.6273	-8.89362	-12.2931
0	-0.589873	12.5463	20.09	0.226244	4.60906	1.48375	10.4755	1.60783	-3.51596	4.94587	-6.77751	-14.1231
0	0.750534	-9.19397	-13.8252	9.47927	7.16708	6.40317	1.2705	7.76409	5.73815	-1.6536	4.69343	7.15183
0	-0.284053	13.8518	22.2601	-6.39232	3.7545	-7.99195	-13.2266	-13.0768	-8.34879	-13.7196	-7.50789	-23.0326
0	0.473057	-6.17257	-10.0318	-18.9274	-24.7412	-16.2602	-19.8797	-35.9911	-34.211	-23.6498	-29.9088	-33.8951
0	0.763981	3.00394	3.29524	5.51531	-1.70706	2.33332	-8.24215	-14.1494	-13.0304	-15.106	-21.9092	-19.1397
0	0.202313	4.58341	7.04244	-0.188786	-10.8668	-12.2279	-10.762	-7.55466	-21.13	-23.0094	-30.5111	-47.0876
0	0.222859	6.4774	8.7651	-22.7976	-16.7438	-16.4936	-31.3707	-21.4253	-34.2347	-34.2864	-53.724	-64.5238
0	0.112976	1.55119	2.34695	-17.3771	10.3989	-0.479483	-3.58096	-10.1123	-15.9909	-27.8015	-8.66998	-22.9905
0	-0.0401487	-7.82381	-10.4109	-4.03953	-7.92452	-3.81532	-7.61378	-8.97588	-7.14663	-28.6012	-25.3667	-14.1339
0	-0.112073	11.6141	17.0792	-10.5651	-9.44721	-10.5774	3.21904	-16.4777	-21.6405	-15.7257	-13.2061	-28.0176
0	0.505346	1.62122	0.683918	3.78052	-6.12272	-4.19238	-6.89955	-14.3251	-14.0263	-24.5855	-16.9646	-32.1434
0	15.7952	17.5244	19.8375	20.8452	26.8169	12.6211	26.2182	38.6121	14.6409	33.0435	-4.6491	10.4815
0	0.34925	4.60515	5.16171	13.5692	-2.99327	4.24611	11.2045	14.2841	2.60881	5.30749	-7.87316	10.9848
0	0.727753	4.81758	5.82054	1.33939	-4.53472	-9.00299	-9.72129	-19.5956	-14.518	-17.1671	-21.4267	-28.9076
0	0.725001	6.88191	9.29255	7.03402	8.10667	6.68551	6.60112	-1.64011	-4.79518	-4.21194	-6.65654	-4.1189
0	0.439752	4.10277	4.43981	-6.73256	-3.49106	-8.45662	-12.3638	-10.798	-20.8791	-23.6809	-12.1945	-0.730208
0	0.727783	6.44491	8.18598	0.0307698	-6.17467	-8.15544	-11.9644	-21.7237	-15.96	-17.1849	-20.9562	-26.9703
0	0.483749	-53.787	-0.246576	-16.3783	-9.31073	-11.8415	-14.6975	-17.1263	-34.4308	-33.769	-29.1212	-58.0714
0	0.0891429	0.244369	1.18815	-7.09754	-8.9174	-12.1111	-11.4944	-10.1018	-17.7335	-7.49465	-12.2688	-26.5445
0	0.405581	-3.14454	-3.89515	-24.1976	-7.47748	-28.8537	-22.6833	-28.2602	-38.087	-33.4871	-46.0149	-65.195
0	-0.309835	4.75027	9.00455	-1.39889	3.19285	-5.18038	-7.73721	-9.74119	-5.84764	-7.25455	-14.1401	-7.01274
0	0.288468	-14.2687	-20.2585	-4.33861	-10.6676	-19.1153	-16.6242	-17.5472	-35.2786	-18.8478	-39.8902	-52.8723
0	0.365709	4.85086	6.72186	-26.6655	-24.4832	-10.8197	-21.0515	-28.7384	-26.693	-36.1977	-48.4843	-60.6659
0	0.395754	1.75606	1.20785	10.8215	-4.5153	-0.692913	-8.74729	-2.65948	-15.0617	-8.13546	-6.57568	-7.15466
0	-0.810653	0.0296736	1.74038	-19.2488	-18.2491	-13.6021	-21.8546	-21.8325	-22.0762	-24.3589	-53.8501	-44.0818
0	-0.0979599	-18.3495	-26.4887	-55.6907	-50.4026	-51.33	-37.4452	-54.0222	-58.7519	-68.5586	-72.958	-81.4313
0	0.296978	-7.0938	-9.80525	-23.1252	6.48898	-4.19552	-13.7545	-12.1739	-29.8942	-21.8495	-34.2025	-58.6424
0	0.167619	8.14615	11.2701	-6.22251	-0.670939	-0.938426	-17.7781	-15.8363	-24.4013	-27.4707	-42.1963	-56.6355
0	0.263214	-11.7146	-16.5091	8.35614	-2.69473	-12.1827	-10.9961	-11.8823	-37.8081	-46.105	-31.8997	-52.5819
0	0.343959	0.167396	-0.131847	-27.4381	-8.9474	-13.8489	-32.2659	-37.3671	-36.9148	-54.7312	-59.7741	-82.6156
0	0.726187	7.87309	10.901	9.12752	7.51258	6.17067	8.45039	1.8502	0.0480749	-2.8987	-4.23374	1.31385
0	-0.443426	1.26023	2.88411	-14.6368	-11.769	-27.8015	-26.1813	-31.7266	-40.2308	-37.1045	-42.445	-54.4338
0	-0.667207	-7.15972	-8.41862	2.33633	7.40983	10.1843	6.70695	11.288	4.72481	4.10673	13.3462	15.0676
0	0.645243	16.5728	22.4321	10.7293	3.08217	10.3984	9.28228	5.4721	7.44065	6.20732	1.29184	-1.31801
0	0.797793	11.8849	17.2975	6.32745	22.1603	12.7266	18.2529	14.0791	15.2074	8.6395	19.1609	9.62441
0	0.361902	13.3967	17.7512	6.89033	-1.25534	2.83511	10.898	3.96	-3.13803	-5.96305	3.33065	11.2287
0	-0.192539	-18.8087	-26.9563	-48.3979	-15.4343	-29.5058	-18.9834	-45.7503	-47.1767	-63.3789	-66.6359	-75.127
0	0.633401	-6.17731	-9.86602	-13.287	8.94026	-18.3404	-19.8595	-20.4076	-27.5223	-14.678	-30.229	-36.4665
0	0.301803	-15.6715	-22.332	-2.15707	-11.5856	-19.9127	-20.5623	-18.6894	-35.2406	-33.0185	-45.2593	-61.9135
0	0.606036	7.11144	10.5429	4.60446	6.70866	6.50204	7.72055	1.90348	3.09049	3.42208	1.245	8.4021
0	-0.586303	-4.4612	-4.66532	-7.44309	-1.97028	-6.94853	-8.95888	-16.8999	-20.4293	-6.99389	-23.8777	-27.8202
0	-0.69214	-25.884	-15.5369	-9.38969	-13.5575	-10.8842	-16.2583	-4.94414	-14.814	-16.2012	-13.8044	-15.7464
0	0.641557	-4.64067	-7.96778	10.3262	-5.59907	-0.270204	0.710251	-13.1814	-18.3524	-7.53472	-19.3263	-17.0001
0	0.365914	12.8275	16.94	9.47303	-1.11604	4.44845	2.03321	6.06672	-12.6884	-5.90376	4.09049	4.27043
0	-0.573819	8.29077	13.2162	-0.68884	1.15226	-10.7069	-14.5783	-19.7264	-25.6863	-18.2181	-28.239	-42.2696
0	0.301559	-6.64102	-9.84467	-19.8595	-27.22	-16.5162	-26.2782	-23.6546	-34.0473	-39.4231	-46.5939	-54.8515
0	-0.756314	-10.6654	-13.3456	-1.37684	27.1356	-7.17163	-5.07162	1.73986	-4.0799	8.28229	-10.3449	-9.35737
0	-0.110442	-33.0255	-48.3589	-49.2723	-18.3449	-24.5734	-32.4942	-15.1852	-28.4843	-57.0086	-48.8335	-74.0345
0	0.365502	-10.2475	-14.5889	-18.0909	-9.85725	-28.3864	-19.6458	-36.0084	-47.328	-54.9537	-41.5995	-48.4703
0	0.276155	-20.2113	-29.3694	-40.0928	-21.7163	-45.1165	-43.9669	-44.9103	-54.2926	-71.4268	-68.3843	-83.7851
0	0.407928	-25.3955	-23.1155	-25.6174	-17.6206	-9.12068	-18.5995	-15.6743	-32.2006	-22.7674	-28.308	-53.3013
0	-0.450536	-3.23036	-2.67625	-0.195083	-0.626535	-14.6161	-12.4861	-22.7206	-22.8066	-31.9612	-23.6114	-41.3108
0	0.384738	-10.339	-14.6152	-10.1388	-9.61932	-24.8898	-22.2424	-28.2942	-37.7791	-24.8175	-45.1087	-63.9955
0	-0.704273	-30.556	-15.6691	-13.1982	-20.7909	-14.5152	-24.4561	-9.1557	-21.1183	-21.8163	-20.0667	-24.1896
0	0.3015	-21.2085	-30.8092	-31.4899	-29.1686	-42.5641	-36.4919	-52.4305	-50.3222	-59.7133	-70.7278	-87.5975
0	0.00859676	-3.51746	-5.46345	-11.5055	-7.46312	-12.321	-13.1906	-25.292	-36.8592	-49.9479	-45.9978	-72.9214
0	0.277845	-13.5338	-19.6693	-35.162	-28.7482	-31.9059	-30.6044	-44.8335	-52.6088	-58.2479	-66.6322	-77.8893
0	0.776457	15.6184	22.9839	16.0181	13.7477	11.2963	14.8782	9.58904	14.4374	7.68729	15.7616	6.69696
0	-0.722708	-6.90834	-8.06265	-11.2104	0.179871	-11.7138	-9.19808	2.39157	-5.4881	-5.48369	-28.125	-16.251
0	0.237047	7.3174	10.5246	-15.3844	5.32568	6.02976	0.536019	-9.46743	-13.1581	-21.3144	-8.04369	-20.6514
0	0.643961	4.42329	4.74544	5.64419	-2.84672	0.56386	5.65431	-1.2336	-3.84463	-6.15548	-10.6045	-11.7434
0	-0.265949	-8.84586	-12.4296	-6.2723	-7.21809	-7.19	-5.622	-21.0073	-23.2366	-28.2548	-38.3844	-51.9176
0	-0.0402765	1.34856	2.23782	-6.44137	-5.65886	-10.8405	-13.2707	-15.3882	-23.7976	-37.9827	-19.4447	-29.9456
0	0.456788	-28.7991	-12.1114	-35.6679	-18.1197	-22.2474	-26.353	-33.7705	-40.6202	-51.2429	-47.8665	-60.5438
0	-0.381122	0.72049	1.84988	4.82283	8.6051	-2.7121	-10.863	-10.1986	-14.156	-17.2222	-14.7396	-33.4917
0	-0.153468	0.418401	1.43192	-2.39118	8.28708	0.31916	13.7652	-12.7177	-14.6421	-10.8285	-35.0466	-29.9494
0	-0.00743224	6.62323	9.72584	-10.3015	4.71796	-5.60993	-2.07453	-9.35081	-22.7603	-20.2897	-12.7835	-16.3752
0	0.418889	-2.34864	-3.57317	-5.92249	-12.519	-2.39206	-16.3542	-0.52968	-18.7767	-29.8217	-39.1873	-53.5056
0	-0.452695	6.15483	10.9555	-2.61464	-7.068	1.8544	-3.8533	-9.27134	-7.5292	-9.18416	-22.5813	-7.26035
0	0.643489	-0.322861	-1.32056	-11.3305	-11.6928	-27.2909	-25.6864	-23.463	-29.6106	-35.225	-35.887	-39.4752
0	0.372885	1.88824	1.36992	14.7492	3.21792	2.2389	-1.62926	1.8952	-13.7042	0.63853	-1.82561	-0.432521
0	0.355969	10.5193	13.7012	7.7585	-1.85204	9.02689	3.71307	8.58148	-10.0964	3.86774	2.34591	9.99098
0	-0.591056	-7.54711	-9.39604	-28.1307	-10.4771	-1.61115	-17.3185	-15.3022	-18.7034	-8.20671	-25.8736	-27.9587
0	-0.19633	-7.88929	-11.794	-22.2037	-12.9287	-10.122	-13.0311	-39.5825	-36.9157	-59.6436	-51.2881	-77.3577
0	0.462141	2.20567	1.41862	-5.23514	-19.0566	-3.4254	-5.56357	-17.6239	-13.284	-24.7083	-22.3194	-25.0297
0	0.39658	8.40053	12.7691	11.5649	11.1475	8.49907	12.5333	17.3823	14.1403	23.5262	15.2183	16.227
0	-0.532925	-2.90817	-2.1412	-11.1034	18.954	-1.83282	6.926	-1.41882	-7.74352	3.72496	-11.6974	2.32136
0	0.363524	10.5506	13.7525	10.1125	-2.29294	12.0012	5.56493	7.30924	-13.4637	1.19158	3.21472	8.752
0	-0.423775	14.9332	22.4379	-0.96814	-2.67759	-3.44751	-11.1831	-21.002	-21.493	-14.8888	-39.8812	-47.9783
0	0.156404	-7.78638	-10.581	-29.4661	-14.265	-14.7078	-17.9449	-15.8173	-36.3162	-20.975	-32.3861	-61.1733
0	-0.646227	7.15692	12.3922	1.8154	13.8927	13.2127	17.0419	4.36608	11.9166	10.7812	7.35224	12.9562
0	0.387349	-3.27946	-5.17386	-13.1261	-24.8424	-14.6334	-24.2838	-8.53861	-25.9154	-25.4301	-38.8372	-51.0712
0	-0.595281	-1.24275	-0.405512	-2.23317	-0.861682	2.77172	-7.78328	-8.48266	-11.8212	-16.2862	-17.5678	-15.9441
0	-0.220283	-6.54928	-9.90672	-47.8096	-25.8707	-16.2301	-23.2378	-33.2964	-38.6932	-56.2212	-57.5424	-71.8101
0	0.695578	6.6569	9.45856	-1.69903	-4.92151	-3.51124	-3.1218	-13.2258	-11.8663	-10.2315	-13.0085	-7.14852
0	0.408314	12.6189	16.4542	10.0961	-2.03393	10.4942	8.85412	6.32016	-1.03222	-4.90781	3.96793	-1.46682
0	0.149013	11.9044	17.2578	-15.143	4.85181	-2.01583	-10.5019	-13.6111	-16.3783	-21.9757	-10.3021	-24.3107
0	-0.42182	8.80636	13.6805	-3.5197	-7.37999	-12.5352	-13.2478	-24.3346	-25.1316	-22.7492	-35.4981	-60.2228
0	0.387758	-2.68275	-3.18545	3.83087	9.92582	12.9473	8.02488	5.68849	22.295	9.94753	16.9287	17.7659
0	-0.86974	1.92802	4.65896	2.0226	20.2071	11.2987	13.6483	20.6387	-18.3587	-9.43376	-44.2465	-5.32885
0	-0.141293	-7.69385	-11.255	-43.1993	-24.762	-25.2165	-12.8967	-30.3667	-37.3004	-40.7027	-50.4009	-57.0045
0	0.484775	15.9423	23.5742	19.8578	11.7874	19.5059	16.0383	18.1883	11.6544	7.83658	17.6824	21.3905
0	0.470413	-1.71738	-3.86245	-7.80785	-18.3632	-24.3357	-21.8314	-19.5398	-35.0474	-33.5556	-29.9165	-25.6306
0	0.453122	-35.128	-7.64134	-26.4598	-18.1529	-17.039	-21.2345	-19.8337	-36.0936	-28.1652	-33.2817	-45.0248
0	0.489014	-23.302	-34.5431	-3.21427	5.30674	-3.2299	-11.8576	-6.93918	-8.83574	1.63038	-7.00784	-20.4914
0	0.488133	5.07584	5.53219	-5.14642	-11.7424	-13.6905	-3.76569	-14.7858	-13.808	-23.1496	-25.3527	-23.1534
0	0.411636	4.27685	4.56455	15.0886	-4.84799	10.2978	20.7786	6.11339	0.657269	-3.17748	-8.91309	0.899503
0	0.178372	-12.3672	-5.82368	11.8685	-6.80521	-2.1756	-0.936758	-12.5129	-19.4308	-28.0411	-30.1747	-38.081
0	-0.381092	3.84002	7.82813	-8.76527	14.2799	-9.31767	-4.83007	-20.8691	-6.67191	-12.6923	-10.7634	-23.5696
0	0.45416	-1.66057	-2.84611	-26.712	-20.5295	-16.3098	-29.7765	-24.2346	-42.1402	-39.3402	-56.242	-61.5716
0	-0.052547	-0.197934	0.327309	4.84733	12.2744	3.82799	5.7364	0.61769	-2.88692	-4.41538	-11.7144	-6.74964
0	-0.540726	-10.7036	-13.7806	-13.4164	-9.48305	-6.59197	-18.3334	-18.8234	-23.6279	-12.3136	-33.3751	-31.9304
0	0.719714	-0.434062	-1.48083	-3.04131	-9.81777	4.16161	-8.11436	-21.9167	-18.0637	-16.8168	-20.088	-22.0964
0	0.395052	1.98113	1.41578	8.90909	12.2579	5.56637	-3.44545	1.72572	-7.7852	1.0121	0.416191	2.31405
0	-0.185608	-20.2238	-29.6378	-35.8511	-29.0047	-6.48297	-13.5732	-44.0772	-34.5954	-49.8318	-45.1589	-80.1604
0	0.0436737	8.71446	12.8467	-4.48797	-2.60215	-6.98801	-12.9282	-18.4102	-26.3889	-38.5035	-19.5658	-34.4008
0	0.0458947	-14.8093	-21.7501	-30.3749	-27.5124	-22.4276	-32.3155	-42.4071	-40.1514	-52.5648	-66.9755	-71.2067
0	0.30416	-11.0395	-16.1937	-55.8041	-36.8171	-35.761	-32.4906	-53.399	-48.4163	-55.8921	-56.8108	-81.9145
0	-0.198213	-1.08807	-1.04847	-15.5096	-7.39998	-6.1632	-9.18125	-17.4139	-10.9081	-4.23396	-18.918	-36.1642
0	0.399896	8.50117	10.4832	0.300099	-2.11527	5.39301	0.589093	2.20537	-6.30021	-11.0638	-3.7072	4.2942
0	0.327293	-2.81595	-3.72044	-19.8989	-18.1495	-24.4039	-25.76	-36.3852	-39.7449	-58.9697	-36.3435	-55.115
0	0.476823	-12.2825	-17.9739	-35.4005	-33.5486	-32.3669	-33.664	-32.468	-55.8949	-58.436	-54.6853	-71.6048
0	-0.356305	-7.48999	-9.00967	0.783265	11.8321	-12.6533	-8.81196	-14.2749	-16.9464	-34.4619	-39.5161	-25.6189
0	0.322473	0.53055	0.300353	-14.2489	-27.4659	-11.1901	-19.3245	-27.5669	-34.8152	-29.0643	-51.0191	-57.0531
0	0.110064	-28.8614	-15.6867	-36.1768	-2.88206	-18.0537	-7.62511	-22.5541	-33.6568	-30.7796	-43.5627	-65.1444
0	-0.640719	-7.38461	-9.1948	-23.9591	-11.119	-12.366	-19.9617	-17.4296	-26.6378	-40.2009	-47.5286	-50.2231
0	0.597546	9.80921	14.7213	17.7361	17.8033	21.0517	16.9636	13.0492	12.2085	11.3746	14.9904	17.5197
0	0.631508	14.0029	18.6388	-2.69508	-14.689	-7.44761	-5.57962	-12.4185	-6.90629	-4.30386	-9.94145	-9.76568
0	-0.710053	7.89469	13.3706	18.3377	27.6697	18.9361	11.2969	2.62487	17.4215	7.01555	3.35192	2.03502
0	-0.443266	-3.89643	-4.69163	16.5008	12.9408	-0.0133606	5.92091	-10.2523	-13.0712	3.86739	-4.56041	-19.9299
0	0.381231	6.79929	8.16682	15.9541	1.82999	4.15309	7.51858	7.26529	-9.70013	-8.63724	4.80258	5.32363
0	0.728084	4.27393	5.08266	-1.71779	-8.9833	-8.80191	-15.4015	-20.7394	-17.3201	-19.486	-25.7451	-26.5093
0	0.495104	11.4369	15.9883	-19.2627	-13.8763	-15.9387	-22.7217	-36.5931	-29.2738	-46.3289	-36.9719	-49.9105
0	0.374624	13.2504	17.5093	16.725	-4.39332	0.0790555	6.10381	-7.46209	-17.9321	-11.378	-7.11392	-8.28954
0	0.215979	-9.22767	-12.7018	-2.32498	3.39777	-4.14734	-11.841	-11.4662	-33.7599	-18.6353	-33.9857	-57.8164
0	-0.167991	-6.90995	-9.91756	-28.6324	-27.5082	-35.5484	-25.8991	-37.827	-38.1411	-56.8348	-52.6683	-65.8524
0	0.739109	11.1289	15.4207	9.87798	9.25602	10.0096	5.36547	1.48143	-0.670297	-2.31383	-2.18824	-0.171628
0	0.390697	3.76991	3.89235	-4.72446	-11.5077	-8.7231	-16.1652	-7.77611	-17.1552	-15.529	-14.8395	2.69493
0	-0.382824	8.15245	12.6972	1.89906	15.3282	12.985	16.9516	25.6482	-1.57495	-8.40655	-2.3039	-24.4568
0	-0.370543	-14.7395	-21.0599	-41.1745	-29.1144	-26.9758	-3.64685	-34.2177	-45.2186	-15.8607	-34.4522	-43.8012
0	0.735935	6.52944	8.36416	4.02196	-1.71552	-0.121156	-9.49225	-13.1415	-8.97101	-12.2562	-17.6417	-20.1571
0	0.15949	30.2399	43.5827	1.78312	12.8605	1.39808	-3.80078	-13.067	-18.4937	-28.3774	-18.8267	-17.7266
0	0.605451	3.4204	4.31447	4.11991	6.59686	2.45555	-13.4289	-16.4539	-18.0223	-19.7006	-24.0494	-33.3245
0	0.267334	-3.71537	-4.77274	-3.843	6.59603	-3.54001	-5.19564	-9.31841	-23.5878	-5.73862	-17.5226	-33.8473
0	0.717657	3.35502	5.75254	8.78267	-0.674931	3.86336	-2.54585	-9.05792	-9.21932	-8.15595	-15.6486	-15.4205
0	0.509463	-8.2804	-12.4621	-26.3071	-25.4445	-21.7589	-29.9508	-25.3223	-40.9343	-42.5572	-44.4067	-50.4791
0	-0.740148	-7.74054	-9.75411	-4.71011	-0.308947	1.02141	-13.2398	-13.1635	-14.5928	-28.6711	-33.6176	-30.1405
0	-0.670681	-4.5056	-4.92776	-4.95949	-2.01916	-1.39958	-9.53265	1.30934	-12.8821	0.251646	-19.4503	-8.37206
0	3.16603	-2.93762	-3.84639	2.87057	1.62359	-8.95469	-9.94319	-3.43827	-16.9506	-4.72341	-24.4454	-21.2763
0	-0.478852	-20.427	-27.8201	25.8988	-18.2955	-7.12557	-22.8056	-21.3089	-28.4416	-17.1915	-59.5764	-40.9284
0	0.670514	15.7018	22.8848	8.28132	7.29835	7.22496	8.40114	0.927545	-2.26138	-5.04725	-0.407007	1.47987
0	0.68898	-7.70866	-12.2291	12.097	0.0314195	0.0971255	-4.65695	-13.1972	-8.3592	-1.78631	-8.61583	-15.1781
0	-0.325445	-7.92422	-9.80136	7.76329	16.2486	3.24564	-12.8346	6.86685	-8.29696	-20.6192	-17.4986	-12.562
0	0.556599	5.88495	8.77262	-3.56941	-1.01901	-3.89553	-7.2925	-12.1463	-9.64612	-9.02049	-13.3541	-2.5053
0	-0.199728	-3.44353	-4.16634	-1.68418	9.618	-5.77476	-7.64064	-20.2513	-29.509	-34.6851	-40.9652	-74.7804
0	0.254983	-33.7244	-31.0921	-55.0336	-15.2094	-32.7249	-39.9855	-50.008	-52.7419	-78.7875	-69.2284	-85.2416
0	0.0818259	12.4462	18.7764	-12.6054	-21.7838	6.73157	7.57185	4.71595	-10.8313	4.55718	-0.338242	-13.5479
0	-0.472314	-3.89866	-3.66305	-10.6661	-6.32242	-8.32667	-12.5521	-22.7535	-22.0417	-33.626	-36.423	-32.3132
0	-0.249549	-0.339377	1.53216	-21.68	-2.40608	-5.21836	-12.9943	-24.2458	-15.2197	-18.452	-21.2918	-21.7061
0	-0.546154	-3.25211	-2.84822	5.38292	3.16519	-4.66475	-4.3627	-11.2412	-8.51838	-11.5804	-33.5695	-5.46682
0	0.580857	6.42037	9.7011	12.5732	13.4202	15.0433	12.5106	3.54944	7.95685	7.17264	9.57337	12.6507
0	-0.47742	1.95056	3.88956	7.821	8.42319	1.42579	-3.08314	-3.07046	-15.102	-5.58412	-19.234	-36.7424
0	-0.376154	1.76862	4.78377	0.631474	-8.05258	-2.0949	-10.6956	-13.7532	-18.1234	-14.7967	-8.16344	-17.8773
0	-0.164656	-3.76259	-4.85642	6.52888	10.2725	1.67127	23.4957	6.6196	-8.64733	-11.6976	9.81319	-8.58341
0	0.257427	2.15393	2.42693	-25.9633	-7.19191	-8.99231	-18.4648	-12.1271	-14.2846	-17.7148	-37.931	-48.648
0	0.523266	-6.4015	-10.1524	-20.3596	-6.5974	-12.6027	-12.837	-30.1516	-28.0705	-14.927	-33.1218	-36.9631
0	0.505198	-9.57079	-13.6005	-8.03355	-9.09116	-23.8601	-21.3549	-26.7142	-34.7527	-27.8351	-44.041	-63.9667
0	0.386839	-5.81972	-8.20622	-18.038	-12.6101	-23.5238	-17.5517	-33.451	-45.0701	-50.0008	-42.7723	-50.875
0	0.223615	1.51712	2.62984	1.68518	-5.06976	-17.3146	-13.5074	-16.8905	-26.1828	-11.7335	-31.6007	-51.6845
0	-0.165965	-4.26303	-5.63443	-9.61678	0.639808	-3.45168	-5.01254	-14.605	-8.61818	-8.88313	-21.0067	-33.2353
0	0.217013	-13.1868	-19.1672	-12.8672	-18.081	-29.0037	-24.1534	-34.8517	-43.0967	-45.3702	-60.8901	-79.9174
0	39.775	26.7607	22.3579	18.4236	23.8664	8.70447	11.9567	4.27244	-3.32898	-10.8395	-1.52203	-17.211
0	0.410777	-1.05596	-1.65419	-11.2639	-9.33301	-3.68552	-11.5341	-25.8712	-29.0061	-43.7486	-42.8458	-54.2939
0	-0.647741	-9.3258	-11.5809	1.82002	3.44798	7.75865	-2.68648	9.18362	-3.26889	-3.74517	2.00822	1.8937
0	-0.287558	-1.18634	0.433011	-1.95226	12.0519	-19.5063	-12.5207	-17.7622	-27.5506	-23.519	-36.9551	-33.6208
0	-0.550154	-1.25254	-0.319438	-4.9226	-7.74658	-6.50488	-13.7974	-6.98985	-14.3144	-10.9379	-15.9265	-8.54892
0	0.388117	-0.722984	-0.402987	9.96398	3.8416	5.10878	8.03829	18.1977	11.5765	11.0548	14.587	17.7252
0	0.725618	15.1956	21.2013	6.71657	8.92098	7.91835	6.08422	-2.98399	-3.1122	-3.41536	-4.1635	-4.31008
0	-0.373996	5.10628	9.4716	5.80838	-6.59078	-3.49709	-10.3408	-21.9906	-14.1868	-3.10211	-15.6382	-19.8648
0	0.0874343	-19.1883	-28.062	-37.6306	-33.5821	-24.2792	-32.9135	-47.724	-41.7319	-61.5847	-67.2562	-73.5948
0	-0.624709	3.9157	7.01274	7.5322	11.4067	-1.96676	1.22814	-3.8761	-14.1242	-2.91681	-8.35804	-30.1199
0	-0.108818	-6.67838	-9.27862	-10.5237	3.80236	-7.51812	-13.7175	-16.4551	-13.4955	-21.8631	-15.0769	-16.7014
0	0.750467	1.26475	9.54177	8.95113	2.9586	2.21131	-3.37954	-8.04996	-9.34402	-12.7971	-14.3573	-14.5945
0	0.698195	-9.02418	-13.7822	-11.8663	4.48824	-12.4955	-16.2584	-29.2328	-29.948	-25.4244	-44.2832	-64.2062
0	-0.373346	-4.08967	-3.66635	-9.86037	4.65783	-11.0117	-13.2116	-37.4204	-8.67572	-19.5763	-19.9363	-22.3347
0	-0.154352	-5.77127	-8.19528	-23.0491	-9.0428	-14.7593	-10.1825	-14.6064	-25.6014	-35.3549	-39.5002	-46.0373
0	-0.218286	-10.5904	-15.6837	-31.9844	-21.062	-14.9624	-20.5214	-41.1508	-43.5507	-66.6109	-60.2326	-84.558
0	0.620092	-0.490241	-2.11453	6.37723	-6.03956	-6.82753	1.52992	-10.5036	-9.71894	-11.5137	-11.2695	-19.5709
0	-0.774438	-26.2181	-13.0749	-7.86262	11.6876	6.03102	-1.20148	5.40602	-9.31524	-4.52587	-3.97569	-9.12231
0	-0.470661	1.05354	2.59861	4.68345	5.6245	-2.68438	-10.031	-4.52804	-9.44133	-10.7477	-23.4011	-39.351
0	-0.400318	3.76195	7.61181	-6.89371	-11.0445	-11.6066	-17.701	-30.1214	-19.2704	-21.7403	-27.7677	-35.3293
0	-0.592678	-2.67744	-2.37365	-10.6942	2.03019	-2.00099	-5.47504	-7.28841	-10.9842	0.94883	-12.5187	-11.4948
0	-0.0655004	-14.1335	-13.5878	-8.58653	-14.1507	-8.89286	-17.8898	-34.9083	-39.1084	-50.9076	-49.8481	-63.3992
0	-0.746321	-6.07993	-7.28143	-6.81414	3.639	-7.50109	-18.9949	-23.3676	-13.9025	-18.4724	-27.1452	-16.9621
0	-0.26893	-19.4327	-27.7038	-26.2905	-19.1829	-21.1084	-20.8761	-39.9975	-37.6267	-33.5683	-55.009	-58.6666
0	-0.11689	-8.33758	-12.1412	-23.1588	-18.2563	-22.9413	-20.6336	-34.3527	-33.0506	-40.5249	-50.6188	-57.4785
0	-0.476916	6.52763	11.2634	6.00533	5.48547	6.3866	-7.17835	-0.635908	-1.25575	-2.32991	-5.86027	6.1198
0	-0.366898	0.409216	1.3904	1.23463	13.6507	0.0524195	-9.60926	-0.670156	-8.6042	-12.1844	-8.75463	-24.212
0	0.604755	8.03438	11.5737	-2.60345	-1.60212	-0.955295	-0.825197	-6.63247	-7.59297	-8.41834	-7.60471	-1.9648
0	0.0406209	-18.302	-9.2428	-48.8189	-25.54	-30.4125	-27.5784	-45.1846	-38.853	-66.822	-53.7075	-75.4302
0	-0.513069	-6.44705	-8.46033	-8.83121	-4.99456	-7.54865	-2.93056	-14.9715	-9.29575	-15.646	-28.0956	-14.6732
0	0.429768	-10.7994	-14.9979	-9.00796	-3.29945	-15.4796	-16.4672	-9.26016	-24.7826	-11.029	-27.3522	-37.3623
0	-0.444726	3.34627	5.9015	-11.8036	-6.76202	-24.4824	-26.59	-29.4062	-36.3101	-28.7955	-41.0212	-54.3754
0	-0.382824	8.15245	12.6972	1.89906	15.3282	12.985	16.9516	25.6482	-1.57495	-8.40655	-2.3039	-24.4568
0	0.442266	-4.10269	-5.31726	1.48522	6.9526	-7.45113	-8.01618	-8.51454	-29.3763	-7.56878	-19.3062	-30.0705
0	0.553574	12.3865	18.0711	4.48185	9.27846	8.07588	2.26722	2.48354	1.62166	4.367	2.773	7.86726
0	-0.559173	-3.40617	-2.81072	-5.45933	1.44828	-12.2471	-11.5158	-23.6557	-26.4938	-18.5751	-32.826	-38.932
0	-0.537495	11.466	17.6813	8.27814	12.5144	-5.85799	-8.93965	-10.8681	-14.4073	-8.69727	-27.7905	-43.828
0	0.66798	-18.4368	-13.1671	-8.71064	-15.1574	-9.44221	-12.732	-20.9756	-33.2687	-21.2537	-25.1527	-50.7481

## Sheet: Score_Envisat
2004-07-08	2004-10-20	2004-12-29	2005-02-02	2005-05-18	2005-07-27	2005-08-31	2006-03-29	2006-06-07	2007-01-03	2007-05-23	2008-04-02
0.131013	2.9432	4.92769	-1.58555	-0.248689	-2.3218	-4.44385	-8.51157	-13.152	-13.1056	-16.6929	-20.4818
-0.518379	13.5478	17.5668	7.43481	5.24962	5.08468	2.84306	-0.931116	-3.90071	-2.63949	-4.56906	-4.61807
0.562157	-11.5591	-10.0354	7.38498	10.9622	6.8189	5.26032	8.37907	-0.301036	5.06448	-0.515742	0.420817
-0.391954	15.4908	18.7948	-0.803121	-2.42689	-2.51283	-4.95275	-12.1971	-14.0597	-15.8213	-17.5771	-21.5274
-0.204259	-6.93163	-7.41844	-18.4018	-13.132	-16.5134	-18.9942	-26.2789	-31.3221	-34.9974	-40.1465	-50.6754
0.710273	3.03983	4.81891	-1.95448	-0.40798	-2.82525	-4.79655	-9.04987	-13.8741	-14.0503	-17.6746	-21.9612
0.380393	4.85907	6.2453	-8.29631	-6.52619	-8.57997	-10.8279	-17.8219	-21.5506	-24.0453	-27.4556	-34.5262
0.238415	6.26429	6.62426	-19.9157	-17.1704	-19.0945	-21.691	-33.194	-35.5101	-41.993	-45.3219	-57.6294
0.331557	0.654124	2.24285	-2.93003	-0.881943	-3.39628	-5.4608	-9.38078	-14.4616	-14.4909	-18.4342	-22.7933
-0.231318	-8.664	-8.03271	-6.11197	-1.87832	-5.32157	-7.47935	-9.91823	-16.4344	-15.8231	-21.0789	-25.9535
-0.243589	12.807	15.5034	-4.03817	-4.66729	-5.2381	-7.67578	-15.3318	-17.5238	-19.8994	-22.0841	-27.4002
0.530243	1.36998	2.76764	-4.80766	-2.63513	-5.1987	-7.26527	-12.0601	-16.9009	-17.6911	-21.5698	-26.931
15.9472	16.3887	17.8056	28.4626	28.6256	19.077	21.8988	24.014	12.9661	18.1096	15.4921	15.4663
0.137514	3.54845	6.7695	9.99518	9.88436	8.02939	6.18649	6.06299	0.491273	4.19059	0.817656	2.19497
0.667084	5.00445	6.6283	-5.24908	-3.76421	-5.93579	-8.03065	-13.9966	-18.0903	-19.6639	-23.0427	-28.9132
0.80058	6.84711	9.85832	7.14005	6.86004	5.00291	3.22368	1.13975	-3.75122	-1.63961	-4.62958	-5.12122
0.128209	3.40682	5.1513	-4.32632	-2.77791	-4.82162	-7.01935	-12.1888	-16.4808	-17.4023	-20.9541	-26.004
0.556934	6.92482	8.70922	-5.62268	-4.5445	-6.39969	-8.56379	-15.1897	-18.8009	-20.8068	-23.9083	-30.0085
0.214965	-28.426	-30.9069	-18.5568	-8.50547	-14.9864	-17.0261	-18.4254	-28.1395	-28.2621	-36.4971	-45.9486
-0.212067	-0.316833	1.06691	-5.72633	-3.32742	-5.67374	-7.94405	-12.5617	-17.3683	-18.0582	-22.1267	-27.3756
0.70392	-4.10111	-4.94425	-21.5667	-16.2503	-19.8487	-22.1981	-31.4352	-35.9683	-41.2885	-46.1443	-58.7891
-0.479648	5.2839	7.85975	0.408887	0.815948	-0.551632	-2.83016	-6.80946	-10.8896	-10.5043	-13.688	-16.3873
0.515694	-16.3522	-17.6892	-16.6478	-9.31553	-14.3592	-16.4523	-20.5363	-28.0128	-29.6199	-36.1444	-45.6829
0.0636049	5.37091	5.80643	-18.9457	-16.1754	-18.0994	-20.7069	-31.6093	-34.1297	-40.1194	-43.5502	-55.2657
0.16531	1.05028	3.10023	0.746168	2.23603	-0.079677	-2.10558	-4.82201	-10.0865	-8.96596	-12.7987	-15.4363
-1.0324	0.0829821	0.651908	-16.448	-13.1804	-15.1062	-17.8765	-26.3729	-29.7815	-33.8957	-37.9609	-47.5969
-0.73128	-20.1836	-24.5562	-46.755	-35.5731	-40.7342	-43.8611	-57.5141	-62.5386	-73.0741	-80.3774	-102.51
0.82446	-9.38191	-9.74242	-12.0595	-6.65026	-10.9037	-12.9036	-17.3061	-23.8641	-25.2174	-30.7264	-38.823
0.612	8.47984	9.98443	-9.49775	-8.29492	-10.0255	-12.2939	-20.7297	-23.6837	-27.2202	-30.1487	-38.1228
1.01353	-12.6473	-13.5321	-13.872	-7.49174	-12.3143	-14.2566	-18.4062	-25.5622	-26.9748	-32.9826	-41.7907
0.747342	0.0878773	-0.784798	-25.2473	-20.3993	-23.5153	-26.0076	-37.7155	-41.0513	-48.2865	-52.5923	-67.1865
0.740422	7.97119	11.2905	9.02437	8.2681	6.61933	4.85282	3.12918	-1.67286	0.867361	-1.93725	-1.61987
-0.309394	1.65303	1.69086	-20.8083	-17.1467	-19.3583	-22.059	-32.5739	-35.552	-41.4564	-45.4056	-57.51
-0.973141	-8.82314	-6.34429	9.85671	12.0639	9.24679	7.27996	10.5914	2.89051	8.82029	3.77947	6.51444
0.46537	17.2289	21.8197	12.8378	9.56447	9.35415	7.46406	4.54049	1.4475	3.68716	2.26102	3.85262
0.919654	11.6985	16.3015	18.9532	16.3215	15.1784	13.6506	14.4105	9.41236	14.5114	12.332	16.7747
0.0917471	13.7983	17.8487	9.3397	7.082	6.60237	4.57401	1.37755	-1.96353	-0.217992	-2.13991	-1.69106
0.119052	-21.1833	-24.6258	-34.3141	-24.0579	-29.716	-32.2829	-41.2816	-47.9992	-54.4547	-61.8297	-78.7806
0.929648	-8.65833	-8.94884	-11.6726	-6.42898	-10.646	-12.6181	-17.0888	-23.5734	-24.9402	-30.3506	-38.3789
0.689696	-17.571	-19.357	-19.4901	-11.515	-16.8607	-18.957	-23.7207	-31.2654	-33.6128	-40.3559	-51.1922
0.384577	7.14176	10.5961	9.98403	9.18123	7.65104	5.82182	4.68604	-0.231595	2.81448	-0.0685094	0.933813
-0.623739	-5.09477	-4.11245	-6.84912	-3.42754	-6.16906	-8.50888	-12.1805	-17.719	-17.897	-22.6229	-27.8381
-1.31283	-20.9896	-21.4514	-9.62757	-2.69156	-7.15002	-9.50788	-9.72523	-18.065	-16.331	-23.2882	-28.3434
0.596947	-5.45175	-4.39126	-2.16704	1.19497	-2.27897	-4.15746	-6.126	-12.6673	-11.4474	-16.2701	-20.0423
0.159678	13.0407	16.8237	7.5672	5.69665	5.05376	3.01203	-0.607028	-3.97347	-2.68392	-4.73856	-5.07639
-0.262537	9.34253	11.3832	-7.58323	-7.06872	-8.12968	-10.6075	-18.5607	-21.1492	-24.0813	-26.7956	-33.4727
-0.00838715	-7.52583	-8.49599	-22.0397	-16.1638	-19.7875	-22.2947	-30.716	-35.6326	-40.4161	-45.7058	-57.9429
-0.271344	-13.7272	-12.5973	2.89279	7.17749	3.19945	1.33064	3.49543	-4.88831	-0.48616	-6.35704	-6.83317
-0.116343	-39.1014	-43.7295	-31.5247	-17.8053	-25.6556	-27.9455	-30.9735	-41.6109	-44.0708	-53.9387	-68.3499
0.636123	-11.0113	-12.7055	-24.2665	-17.1769	-21.681	-24.0106	-32.2869	-37.9969	-43.0045	-48.8656	-62.2421
0.469029	-22.9166	-27.3139	-41.1403	-29.6193	-35.8032	-38.4151	-49.3739	-55.9768	-64.4036	-72.1288	-92.2351
0.0670517	-23.7191	-25.7265	-18.3294	-9.36543	-15.1311	-17.2783	-19.8949	-28.5808	-29.4103	-36.9629	-46.5317
-0.147151	-2.75981	-2.1085	-10.6298	-7.12517	-9.89422	-12.2305	-17.915	-22.8142	-24.688	-29.1631	-36.4968
0.666627	-11.7843	-13.1666	-20.4822	-13.6474	-18.2259	-20.4415	-27.1611	-33.391	-37.0436	-42.9746	-54.6165
-1.49121	-23.298	-24.4516	-14.9685	-6.985	-11.7057	-14.2102	-15.6755	-23.9398	-23.5183	-30.8483	-38.057
0.341853	-23.1893	-27.4533	-39.9867	-28.5799	-34.7083	-37.3229	-47.7904	-54.5035	-62.4905	-70.2314	-89.7298
0.668472	-3.82344	-4.35114	-18.8262	-13.8934	-17.3999	-19.6955	-28.0348	-32.7449	-37.2181	-42.0011	-53.4112
0.258699	-14.7981	-17.8456	-35.4123	-26.3603	-31.2723	-33.925	-45.091	-50.4252	-58.3467	-64.8391	-82.7731
0.758052	16.7955	21.7893	18.0039	14.3305	13.9482	12.2741	11.2912	7.51609	11.4621	10.0084	13.7871
-0.765832	-9.08131	-8.12672	-4.19016	-0.259501	-3.40917	-5.66192	-7.27698	-13.8366	-12.4509	-17.7016	-21.3845
0.273277	7.3382	9.82636	0.0584387	0.30806	-1.2502	-3.35904	-8.06858	-11.9945	-12.1854	-15.1422	-18.5543
0.553583	3.8096	6.27962	3.67832	4.36634	2.2153	0.327979	-2.13105	-7.24284	-5.69948	-9.13922	-10.8537
0.0619354	-9.7321	-9.94213	-12.557	-7.26371	-11.1057	-13.325	-17.7704	-24.0436	-25.3849	-30.8877	-38.7572
0.00893569	1.48755	2.57623	-9.46795	-6.9593	-9.24735	-11.5762	-18.0335	-22.2109	-24.4553	-28.3273	-35.4993
0.18885	-20.2093	-22.9409	-27.9884	-18.6399	-24.134	-26.5398	-33.5657	-40.6841	-45.2639	-52.4358	-66.6433
-0.0117201	0.474095	2.19298	-2.52592	-0.596774	-2.92112	-5.06851	-8.7786	-13.7931	-13.6095	-17.5462	-21.519
0.444679	0.258262	1.9692	-1.06898	0.889082	-1.7236	-3.70451	-6.85927	-12.2392	-11.6142	-15.6021	-19.1621
0.128874	6.51651	8.72227	-2.43553	-1.77182	-3.38149	-5.57972	-10.9401	-14.7519	-15.5903	-18.6798	-23.0797
0.605773	-3.43918	-3.0412	-10.2994	-6.44121	-9.75411	-11.8621	-17.277	-22.658	-24.421	-29.0494	-36.6138
-0.793494	7.26551	10.0432	-0.21729	-0.267584	-1.18984	-3.60154	-8.33766	-11.8158	-11.9248	-14.8091	-17.7411
0.573297	-1.03429	-1.12484	-17.1857	-13.0712	-16.1308	-18.455	-26.9806	-31.2155	-35.618	-39.9792	-50.7774
0.316651	0.8794	3.32088	5.1603	6.23324	3.857	1.9851	0.876279	-4.88861	-2.32943	-6.14943	-6.87571
0.0133401	10.2298	13.9762	9.13885	7.64679	6.74046	4.73978	2.46534	-1.57451	0.726105	-1.69817	-1.06605
-1.11371	-9.30867	-8.91103	-10.4668	-5.88517	-8.93026	-11.4318	-15.1959	-21.0883	-21.6483	-26.9732	-33.2691
0.266778	-8.08193	-9.35851	-23.7475	-17.4678	-21.3534	-23.8177	-32.7044	-37.6951	-42.9788	-48.3886	-61.5126
0.0243129	2.20809	3.611	-6.96075	-4.88789	-7.05925	-9.33281	-15.1003	-19.3613	-20.9175	-24.6605	-30.7598
0.141282	7.83395	12.2219	17.7939	15.8731	14.6783	12.964	14.4212	9.03683	14.5349	11.8567	16.464
-0.319829	-4.57833	-2.51659	4.15415	6.3097	3.58656	1.59579	1.67371	-4.88416	-1.62576	-6.18029	-6.65039
0.0736389	10.5819	14.3482	9.21703	7.65988	6.76439	4.77706	2.42985	-1.56794	0.689003	-1.68929	-1.07853
-0.131606	16.9094	19.7055	-6.18111	-7.41284	-7.53554	-10.0577	-19.6177	-20.799	-24.5861	-26.2214	-32.8282
0.105773	-9.80941	-10.5729	-17.7646	-11.847	-15.7898	-18.1245	-24.3998	-30.2326	-33.2566	-38.832	-49.0634
-0.768389	7.47086	11.7848	14.6802	12.8964	12.1688	10.1296	10.6255	5.82207	10.5075	7.81635	11.5576
0.0877656	-4.56801	-4.68517	-15.9146	-11.3421	-14.558	-16.932	-24.003	-28.8965	-32.2115	-37.021	-46.7473
-0.677255	-1.43515	0.34673	-2.27929	-0.18368	-2.3526	-4.65012	-7.71125	-12.876	-12.1875	-16.3389	-19.704
-0.376277	-7.8928	-9.45836	-28.6337	-22.0471	-25.5765	-28.3437	-38.9871	-43.2287	-50.034	-55.4197	-70.3922
0.359464	7.16936	9.56603	-0.437193	-0.0667181	-1.70582	-3.80034	-8.6432	-12.5947	-12.9306	-15.9237	-19.5963
0.209335	12.9803	16.9878	9.95737	7.84364	7.19187	5.22404	2.46811	-1.14929	0.918604	-1.12199	-0.408776
0.13369	12.4154	15.111	-2.59789	-3.18407	-4.01855	-6.30951	-13.3636	-15.924	-17.8218	-20.0763	-24.9314
-0.1247	10.2376	11.9595	-11.0382	-10.2779	-11.3467	-13.8852	-23.3202	-25.4624	-29.6885	-32.3254	-40.6914
-0.110332	-3.94545	-0.903225	13.8139	14.8007	12.1523	10.4493	13.7719	6.38033	12.6335	8.25952	11.9758
0.138651	0.649541	3.19544	5.845	6.83151	4.54157	2.64054	1.84714	-3.95537	-1.10831	-4.93898	-5.24249
-0.36589	-9.34689	-10.6831	-25.1423	-18.6371	-22.3222	-24.978	-33.9788	-38.8483	-44.2744	-49.8284	-63.1429
0.362846	17.1623	22.5963	20.8207	16.6188	16.56	14.8399	14.7745	10.9818	15.838	14.4996	19.7437
0.173721	-2.57492	-2.54675	-15.9165	-11.7449	-14.7495	-17.1301	-24.7586	-29.2687	-32.937	-37.4706	-47.3743
-0.111263	-22.1818	-24.2257	-20.5066	-11.6836	-17.1642	-19.4383	-23.246	-31.3374	-33.1088	-40.4531	-51
0.369718	-27.8327	-28.8571	-4.37879	3.9797	-2.34298	-3.99782	-0.534335	-11.4799	-7.12703	-15.1324	-18.3319
0.317278	4.83853	6.43118	-6.45123	-4.90744	-6.90291	-9.12241	-15.4525	-19.3278	-21.211	-24.5986	-30.8026
0.355243	4.08881	7.23292	9.43547	9.3429	7.42007	5.61571	5.13317	-0.363431	3.02968	-0.290328	0.67814
0.459115	-8.23081	-7.84087	-6.78505	-2.3434	-6.15766	-8.1464	-10.9775	-17.6248	-17.4086	-22.6661	-28.2592
-0.178842	4.29361	6.48186	-1.65041	-0.697675	-2.40448	-4.63507	-9.08544	-13.3092	-13.468	-16.8394	-20.5703
0.398298	-2.54762	-3.34694	-23.3508	-18.265	-21.4939	-23.9963	-34.2831	-38.2019	-44.3203	-48.9509	-62.3264
0.201679	-1.079	1.25814	5.44711	6.8716	4.30983	2.4429	1.98453	-4.17051	-1.16716	-5.25264	-5.65934
-0.782369	-12.1032	-12.2297	-12.2515	-6.75715	-10.3953	-12.806	-16.4449	-22.8973	-23.6092	-29.3772	-36.4823
0.378734	-0.377173	0.853593	-5.41736	-2.84849	-5.55843	-7.65561	-12.1751	-17.2651	-17.9325	-22.0537	-27.4917
0.408362	0.492746	3.03736	6.76392	7.76722	5.30373	3.50295	3.06641	-2.96349	0.168218	-3.69617	-3.72783
-0.403428	-21.8828	-24.5504	-27.7115	-18.227	-23.5787	-26.1171	-32.5521	-39.804	-43.9203	-51.279	-64.9215
0.217004	9.96486	11.8748	-7.96007	-7.38062	-8.65564	-11.0187	-19.3013	-21.9216	-25.1536	-27.8224	-34.9784
-0.107087	-16.2712	-18.976	-31.9132	-23.0616	-27.903	-30.5485	-40.046	-45.8583	-52.3389	-58.9718	-75.0317
-0.244082	-12.3249	-15.2849	-38.128	-29.4625	-33.7749	-36.6726	-49.4647	-53.8256	-62.9751	-69.1062	-88.1383
-0.496079	-1.9465	-0.693039	-6.47026	-3.72811	-6.1263	-8.46925	-12.8855	-17.8499	-18.4609	-22.7461	-28.0651
0.0867575	8.0498	11.1691	5.06782	4.53281	3.24358	1.19589	-1.92318	-6.07976	-4.73909	-7.52401	-8.62398
0.283105	-2.33446	-3.12706	-23.8059	-18.7516	-21.8878	-24.4367	-34.9388	-38.724	-45.0093	-49.6054	-63.1346
0.260989	-13.8911	-16.7153	-33.9883	-25.293	-30.069	-32.6997	-43.6117	-48.8861	-56.5007	-62.8486	-80.2018
0.31026	-8.23967	-7.9657	-8.35082	-3.77728	-7.52136	-9.59017	-12.9677	-19.413	-19.6811	-24.9453	-31.1584
0.0720423	0.824448	0.867942	-18.9257	-15.1762	-17.7063	-20.2415	-29.8765	-33.3568	-38.5659	-42.6424	-54.0612
0.380926	-22.8813	-25.1381	-20.537	-11.3998	-17.2727	-19.3999	-23.0479	-31.4855	-33.2208	-40.7044	-51.4965
-0.525695	-8.52252	-9.02305	-18.1515	-12.6723	-16.0654	-18.6053	-25.3445	-30.6126	-33.8875	-39.2338	-49.3671
0.609462	10.2373	14.9079	19.921	17.3927	16.2569	14.689	16.2127	10.9468	16.6553	14.3042	19.4505
-0.0309751	14.7917	18.0033	-0.0466469	-1.48867	-1.87741	-4.18738	-10.9866	-13.213	-14.6638	-16.5395	-20.3074
-0.302304	8.65311	13.1633	16.9838	14.8346	14.0081	12.1377	13.1014	8.14486	13.3065	10.7713	15.2107
-0.0289708	-4.4228	-2.47842	3.74013	6.00398	3.11938	1.19701	1.07083	-5.53602	-2.48184	-7.04232	-7.87207
0.360351	6.50367	9.73913	8.31247	7.82963	6.20928	4.34169	2.79044	-2.09884	0.517356	-2.47286	-2.16771
0.493567	4.44037	5.83668	-7.5104	-5.70288	-7.87124	-10.0618	-16.666	-20.6007	-22.786	-26.256	-33.0098
0.36992	13.165	14.3686	-17.0919	-16.1112	-17.1681	-19.7634	-32.1836	-33.3622	-40.1254	-42.454	-54.0092
0.375083	14.5894	18.0799	4.04948	2.31637	1.70409	-0.38833	-5.69637	-8.50535	-8.65329	-10.5447	-12.6854
0.864089	-10.8642	-11.2242	-10.6917	-5.10628	-9.5631	-11.4955	-15.0031	-22.0133	-22.6759	-28.3832	-35.7916
-0.288085	-7.43163	-9.07504	-29.5197	-22.9028	-26.4357	-29.2073	-40.2974	-44.3976	-51.5822	-56.9194	-72.3696
0.756125	11.5629	15.284	9.97372	8.34113	7.16946	5.37598	2.99269	-1.14822	1.08515	-1.20042	-0.695908
-0.220245	2.93601	4.75033	-4.28196	-2.75058	-4.64403	-6.93053	-11.9369	-16.1889	-16.9637	-20.5538	-25.3577
0.327019	7.38505	11.0212	11.3835	10.3502	8.90433	7.08999	6.38648	1.41597	4.88316	2.05493	3.70341
-0.949212	-17.0899	-18.7118	-23.1522	-15.3965	-19.7263	-22.3771	-28.496	-34.9332	-38.3063	-44.89	-56.4835
0.608296	6.75887	8.99492	-0.92226	-0.327207	-2.17793	-4.20888	-9.12209	-13.2177	-13.678	-16.7549	-20.7591
0.609127	33.6029	38.5893	3.36311	-2.30906	-0.557634	-2.89212	-13.7278	-12.5781	-16.226	-15.4456	-19.2496
0.901318	3.45638	5.03051	-3.73882	-2.01655	-4.51685	-6.48545	-11.4971	-16.1496	-17.0042	-20.6047	-25.8279
0.573382	-5.02621	-4.08968	-3.8046	-0.355294	-3.7787	-5.71078	-8.3777	-14.6707	-14.0511	-18.8298	-23.3527
0.652805	4.08635	6.33723	1.6008	2.49822	0.297932	-1.61738	-4.89565	-9.80066	-8.99331	-12.4249	-15.1474
0.160782	-9.75566	-11.2156	-24.4445	-17.7595	-21.8105	-24.2961	-32.961	-38.1961	-43.4047	-49.0513	-62.3215
-0.563681	-8.53538	-8.00623	-8.20247	-3.86643	-7.11611	-9.42017	-12.6211	-18.7833	-18.8226	-24.0567	-29.693
-0.892968	-6.04344	-4.51588	-1.52779	1.40415	-1.23376	-3.50241	-5.00839	-11.1207	-9.37035	-14.15	-16.7594
3.18688	-3.92958	-3.57211	-2.6305	1.29901	-3.55496	-4.74675	-7.42623	-14.6686	-14.2449	-19.0652	-24.5991
-0.347527	-21.1222	-22.499	-15.5861	-7.62866	-12.765	-14.9994	-17.3422	-25.5628	-25.8833	-33.0034	-41.2725
0.657147	17.1243	21.3874	10.2965	7.39767	7.02566	5.1277	1.32155	-1.64047	-0.236009	-1.72076	-1.3732
0.551091	-9.07356	-8.10443	-0.150414	3.74664	-0.153633	-1.93971	-2.18555	-9.6523	-7.15371	-12.4643	-15.0707
0.143455	-9.64014	-8.52301	0.561901	4.36719	0.648716	-1.22462	-1.04085	-8.52419	-5.63709	-10.9873	-13.0078
0.208309	6.12553	8.50273	-0.197965	0.320813	-1.36144	-3.47621	-7.9374	-12.0678	-12.1255	-15.252	-18.6649
0.90268	-3.75082	-3.63143	-11.8766	-7.67507	-11.2292	-13.2887	-19.1916	-24.616	-26.8819	-31.596	-40.0166
0.39579	-30.7144	-35.8507	-42.017	-28.7412	-35.9226	-38.4575	-47.5617	-55.6919	-63.0624	-71.8981	-91.8559
-0.692873	13.2721	16.9491	3.81057	2.04092	1.90122	-0.474478	-5.45082	-8.07629	-7.91784	-9.91288	-11.4762
-0.424489	-3.62914	-3.11631	-12.073	-8.30692	-11.0399	-13.4759	-19.4185	-24.2548	-26.4072	-30.9994	-38.7704
-0.578373	-0.274956	0.974825	-8.15516	-5.60767	-7.7554	-10.1885	-15.6626	-20.0887	-21.5191	-25.5793	-31.7174
-0.458229	-3.41115	-1.85424	-2.16497	0.414273	-2.14782	-4.35133	-6.8344	-12.5143	-11.4845	-15.9326	-19.2422
0.480205	6.65447	10.524	14.7302	13.5227	11.9281	10.2504	10.9306	5.43869	10.0934	7.18645	10.3011
0.0311642	1.65622	3.75871	0.352012	1.7127	-0.446097	-2.52837	-5.54636	-10.5926	-9.68331	-13.4237	-16.2022
-0.701873	2.76656	4.78983	-3.52771	-2.20244	-3.81603	-6.21544	-10.8839	-15.0425	-15.4719	-19.0389	-23.222
0.252381	-4.82159	-2.61297	7.48869	9.50279	6.44027	4.69512	5.99716	-1.15062	3.14576	-1.4522	-0.72836
0.176071	0.578195	1.35871	-11.2162	-8.25822	-10.7897	-13.1014	-19.9353	-24.2128	-26.8943	-30.9282	-38.922
0.3684	-8.01474	-8.30004	-13.8267	-8.65876	-12.4756	-14.6672	-20.0544	-25.9771	-28.0688	-33.3668	-42.09
0.823716	-10.8516	-12.1049	-19.5406	-12.9628	-17.5019	-19.6647	-26.3161	-32.5004	-36.03	-41.8309	-53.1975
0.592706	-6.06919	-7.12149	-22.2837	-16.4981	-20.2979	-22.666	-31.6066	-36.4419	-41.6426	-46.7767	-59.5549
0.505537	1.38212	2.27038	-9.86346	-7.12553	-9.73449	-11.9332	-18.5255	-22.8928	-25.3217	-29.2529	-36.8751
-0.147521	-5.43903	-4.4057	-4.65004	-1.25001	-4.2998	-6.4473	-9.26538	-15.2721	-14.7489	-19.5376	-24.0091
0.638524	-14.4505	-16.8063	-27.8268	-19.5903	-24.5944	-26.9589	-35.5459	-41.6544	-47.2309	-53.62	-68.3779
39.3067	27.6625	22.3517	22.5691	28.5744	6.23312	15.2436	11.019	-6.71183	-8.88624	-11.8496	-28.377
0.694791	-0.706004	-0.550947	-14.7041	-10.9035	-13.9631	-16.197	-23.9383	-28.3804	-32.0518	-36.3486	-46.12
-0.860945	-11.1411	-9.45712	4.37917	7.74597	4.48688	2.45114	4.45487	-3.27938	1.25189	-4.18796	-3.83062
0.377039	-1.40205	-0.675225	-9.4799	-6.22807	-9.12235	-11.3049	-16.9827	-21.9168	-23.7273	-28.039	-35.2374
-0.9573	-1.74536	-0.106765	-4.24734	-1.95179	-4.01551	-6.435	-10.0955	-15.031	-14.8864	-19.0812	-23.1542
-0.0151789	-2.14525	0.955484	13.154	13.8594	11.3831	9.66272	12.2472	5.2547	10.9726	6.83907	10.0892
0.767059	16.168	20.1879	9.05199	6.53655	5.95594	4.07239	0.0842086	-3.01025	-1.86287	-3.50604	-3.7185
-0.696092	6.71984	9.17492	-2.61859	-2.24613	-3.32927	-5.76492	-11.2071	-14.6209	-15.4304	-18.4267	-22.4584
-0.233633	-20.8674	-24.332	-35.8424	-25.5948	-31.0152	-33.723	-43.3351	-49.7023	-56.6549	-63.9737	-81.4341
-0.14705	3.88193	6.45002	2.49759	3.07668	1.34697	-0.765827	-3.63058	-8.33199	-7.07956	-10.4658	-12.3223
-0.196486	-8.14606	-7.53485	-6.64009	-2.44644	-5.84886	-8.01792	-10.7896	-17.1632	-16.8167	-22.0078	-27.1727
0.755897	4.49863	6.76375	1.69883	2.52986	0.322573	-1.56789	-4.93063	-9.80032	-9.04684	-12.4271	-15.19
1.29006	-10.8126	-11.8353	-15.9407	-9.62977	-14.4033	-16.3477	-21.754	-28.4497	-30.8876	-36.6803	-46.6923
-0.528348	-3.59524	-2.67189	-8.40225	-5.09552	-7.71581	-10.0904	-14.7339	-19.8551	-20.807	-25.3451	-31.4089
0.0158117	-7.34214	-7.59049	-15.0768	-10.0259	-13.5546	-15.8856	-21.8863	-27.4091	-29.9685	-35.1566	-44.2872
0.0946046	-11.2728	-13.4039	-29.9172	-22.3036	-26.5821	-29.1984	-39.3828	-44.4103	-51.1258	-57.0434	-72.6404
0.521183	-1.13397	0.413068	-1.27172	1.03406	-1.81177	-3.75513	-6.59948	-12.2847	-11.4994	-15.6933	-19.2979
-0.803656	-21.0114	-20.5579	0.833915	6.74826	2.10549	0.148666	3.62785	-5.87913	-0.823371	-7.7081	-8.34258
-0.0832901	0.597454	2.38668	-2.15518	-0.318112	-2.57806	-4.73809	-8.3473	-13.3403	-13.0468	-16.9561	-20.7299
-0.670467	5.34288	6.82434	-10.8888	-9.26928	-10.6516	-13.2637	-21.2621	-24.2216	-27.4832	-30.7691	-38.4465
-0.811977	-3.89357	-2.16274	-1.11059	1.33731	-1.06044	-3.32903	-5.28693	-11.0191	-9.51211	-13.9885	-16.5941
0.223841	-11.9185	-13.3168	-21.8384	-14.9642	-19.3077	-21.6781	-28.8209	-34.7735	-38.7772	-44.7068	-56.7011
-0.83134	-6.78757	-6.03505	-8.28485	-4.40277	-7.25947	-9.66681	-13.3689	-19.0467	-19.3708	-24.3363	-29.9717
-0.365769	-21.5622	-24.0801	-26.4084	-17.1291	-22.4453	-24.9459	-31.0089	-38.3277	-42.0816	-49.3832	-62.4815
-0.144985	-9.33433	-10.554	-23.3596	-16.9884	-20.7844	-23.3347	-31.7166	-36.8366	-41.7194	-47.2696	-59.9072
-0.73343	7.08077	10.4779	6.16229	5.44443	4.53946	2.30518	-0.117169	-4.24036	-2.25705	-5.10129	-5.18578
-0.023567	-0.642451	1.34433	0.992489	2.75728	0.33564	-1.71093	-3.86142	-9.42626	-7.90897	-11.964	-14.2758
0.285892	8.3674	11.1982	2.57564	2.32098	0.922036	-1.13671	-5.2384	-9.18282	-8.73455	-11.5182	-13.8714
-0.238316	-13.2421	-15.8244	-33.6536	-25.2986	-29.6809	-32.4522	-43.4014	-48.3652	-55.9074	-62.1193	-79.0831
-0.673811	-7.47753	-6.60098	-6.02716	-2.20254	-5.21863	-7.51568	-10.2322	-16.3254	-15.8229	-20.8738	-25.5379
0.495191	-13.1833	-13.6455	-10.8338	-4.85289	-9.39372	-11.397	-14.2942	-21.627	-21.8852	-27.8935	-35.0093
-0.244093	3.7259	4.221	-17.8935	-14.9891	-16.9305	-19.5726	-29.6304	-32.4658	-37.7878	-41.4155	-52.379
0.327019	7.38505	11.0212	11.3835	10.3502	8.90433	7.08999	6.38648	1.41597	4.88316	2.05493	3.70341
0.812697	-5.35768	-4.61266	-4.68586	-0.986935	-4.61058	-6.49275	-9.39217	-15.7726	-15.4181	-20.2729	-25.3053
0.33733	12.8315	16.8742	10.8045	8.66791	7.92898	6.02004	3.60005	-0.178345	2.17066	0.108096	1.13998
-0.267329	-3.40596	-2.75998	-10.495	-6.90569	-9.68543	-12.042	-17.4937	-22.4915	-24.1935	-28.7491	-35.913
0.132677	12.4133	15.2707	-1.02031	-1.78614	-2.60091	-4.85309	-11.3464	-14.0506	-15.4361	-17.6732	-21.8181
0.503296	-15.0046	-16.0236	-14.7135	-7.89582	-12.73	-14.7993	-18.5695	-25.9343	-27.1419	-33.4526	-42.2008

## Sheet: ALOS
2006-12-26	2007-09-28	2007-11-13	2007-12-29	2008-06-30	2008-12-31	2009-10-03	2010-01-03	2010-02-18	2010-04-05	2010-05-21	2010-07-06	2010-10-06
0	33.7479	22.0604	42.0061	40.0245	62.5061	70.0014	119.996	130.837	137.245	140.427	143.981	136.918
0	47.2119	53.1432	58.5966	41.9418	38.3149	36.1667	56.2525	84.4035	69.5463	69.2303	61.1418	87.0037
0	28.1258	27.4915	28.9647	-8.22318	-39.9828	-48.5076	-27.1512	-7.93424	-22.3294	-20.8834	-10.7144	-13.042
0	1.19421	0.925951	6.88739	25.8808	28.2098	34.9182	22.1204	16.0678	10.4274	16.7952	17.1314	30.7885
0	83.2602	77.0092	97.2719	87.8076	-12.5914	139.764	214.74	230.875	208.726	249.257	232.592	251.28
0	-1.39002	-14.9932	-5.81557	27.0341	15.0918	17.8318	-3.67707	-9.75303	-11.6199	-5.82734	-18.546	-3.29693
0	-18.9635	-8.3768	2.94058	-11.7309	-43.9934	-71.3261	-53.8322	-54.7637	-63.5511	-50.177	-57.2688	-63.0424
0	1.57631	-5.19049	5.62104	29.2246	-2.42072	31.2135	25.466	23.6317	2.70971	12.1738	4.02008	9.99983
0	20.5431	22.3332	30.5819	-4.18981	-10.025	-32.2887	-20.1113	-0.739569	-4.1432	-2.18955	-23.774	-14.9363
0	-4.05023	-9.67701	-0.0704098	22.2223	11.7945	14.6304	3.17628	-2.54806	-9.31728	-5.97888	-9.82656	0.0988744
0	-19.5599	-25.3966	-11.1881	1.99141	-29.728	-51.2436	-55.7668	-55.7238	-75.854	-73.2476	-72.9049	-80.6591
0	19.9321	20.4048	20.6817	-15.3509	-49.4913	-59.3382	-37.948	-20.8105	-36.4396	-19.2838	-52.4123	-38.1358
0	-11.7508	-20.545	-5.42977	19.015	10.4631	5.3021	-0.658833	-6.24864	-16.2511	-13.6047	-16.4259	-6.63229
0	2.16334	2.36909	6.58316	27.4836	32.0449	36.3949	24.2598	17.811	13.5142	20.2599	25.1213	36.7158
0	62.9959	41.6179	53.9774	86.5413	53.5577	112.765	140.267	164.273	146.576	155.374	142.784	151.303
0	59.4748	51.1038	68.0092	16.5596	-40.1058	7.32169	21.3902	36.7632	18.5195	18.8324	3.35494	18.6136
0	-27.3562	-30.9177	-17.7452	-6.82529	-41.1979	-90.0152	-107.265	-109.882	-125.194	-117.156	-124.118	-119.581
0	-11.7729	-7.29032	-3.03587	17.4792	-13.3591	-3.89194	-22.7641	-24.2495	-33.7361	-31.393	-22.8635	-17.4811
0	71.7783	66.2493	72.7581	73.8294	51.1867	93.3837	115.521	141.348	130.11	150.692	139.197	157.732
0	-12.5052	-17.9051	-6.38951	-6.9048	-32.1963	-58.6243	-54.5768	-60.0454	-74.4578	-67.7358	-70.2506	-71.9449
0	-14.1876	-22.3156	-10.0349	-22.0105	-50.3234	-59.9671	-67.0643	-72.5667	-88.4735	-86.0723	-92.9131	-93.2565
0	14.3744	-12.8037	-3.88537	-44.4366	-73.5261	-114.773	-105.494	-90.0443	-105.424	-107.953	-99.9906	-107.452
0	-14.1628	-18.1394	-2.55681	18.7691	-0.884023	-4.36763	-12.3846	-22.8525	-31.6026	-27.9261	-37.9518	-30.5129
0	-3.08594	-9.025	-6.27814	19.676	15.3063	-3.32856	-19.5325	-19.4382	-28.4194	-28.7306	-24.0571	-16.2773
0	-10.8597	-13.7204	-1.36158	18.6553	1.27393	0.17141	-10.0121	-17.6864	-27.4538	-21.2474	-25.9982	-20.2277
0	-6.40717	-9.26956	4.23619	26.1765	20.3569	22.0807	13.3439	7.13292	-1.43825	8.6874	-1.61918	8.72916
0	30.875	12.064	31.4697	23.1671	55.5195	55.6331	101.828	107.788	113.078	115.326	121.094	113.632
0	33.5781	32.1824	43.505	10.095	1.42584	-8.86033	8.80992	27.8306	15.3082	21.8836	2.46054	9.61988
0	109.367	93.5911	124.752	73.3773	7.67737	115.775	175.479	187.096	164.582	199.2	186.936	192.519
0	51.0766	44.0744	49.2553	33.2984	47.6286	38.0334	56.2979	76.6848	69.7744	73.1792	60.3799	80.3799
0	12.2483	3.74485	6.40241	-2.91108	-38.0505	-22.7581	1.23596	6.33448	0.893749	-6.32497	-20.73	-3.79716
0	79.2888	73.398	81.6479	72.7553	47.5692	94.9316	124.213	152.076	137.055	158.457	148.054	164.063
0	46.8151	41.7859	45.0625	3.29563	-43.2038	-19.2999	12.9219	28.9325	14.0444	49.2648	7.09743	28.0905
0	-14.5528	-14.9429	-8.24861	-52.9883	-64.6476	-148.236	-144.753	-127.161	-150.472	-172.571	-165.026	-177.465
0	-25.5364	-20.3174	-12.2149	-40.4209	-59.9456	-85.5282	-94.906	-87.1821	-103.453	-107.524	-138.267	-113.882
0	54.2636	37.2948	67.9099	58.7088	61.9939	94.4187	153.748	169.585	149.182	178.918	178.116	176.576
0	12.3823	-7.32091	-15.659	-34.238	-118.014	-123.12	-109.684	-92.9307	-106.022	-110.078	-115.906	-114.296
0	40.8674	39.1055	54.7491	24.3877	22.7669	20.8114	46.6749	75.9897	63.2561	67.1017	54.1441	67.2239
0	-7.32567	-13.497	1.11382	22.4133	13.1356	10.062	6.92085	-2.50868	-11.7853	-4.95646	-11.5894	-2.14747
0	61.2797	42.9807	70.8935	20.5654	63.8804	70.946	124.184	142.558	127.867	157.022	152.574	153.858
0	-16.2997	-23.0364	-11.1217	-11.1605	-36.6195	-57.7442	-59.3229	-65.6005	-77.3019	-75.1429	-75.9486	-82.1638
0	-0.867821	-3.20317	8.33128	30.1428	27.445	32.3326	27.5627	19.7299	13.2017	19.4655	15.956	31.6387
0	-18.0583	-25.0182	-14.0388	-2.29329	-47.8066	-85.6811	-80.5915	-86.5109	-100.952	-89.8036	-92.5215	-96.3834
0	-2.59324	-7.49763	15.3374	29.7016	43.1947	43.4054	32.688	33.3224	20.5209	26.6968	32.6234	46.3668
0	-28.5136	-27.8454	-13.9357	-5.39253	-27.6754	-47.5499	-84.0791	-78.995	-92.5189	-86.4647	-112.74	-87.6553
0	-26.0619	-39.0785	-26.6816	-17.3913	-39.2485	-83.8433	-95.5682	-102.139	-118.676	-113.636	-115.7	-128.411
0	-36.9308	-46.0456	-31.9277	-73.1159	-94.3974	-162.896	-154.661	-138.384	-159.964	-175.155	-171.407	-184.189
0	-5.63803	-15.2809	-13.7214	-46.0431	-92.1759	-124.883	-111.645	-96.5482	-111.943	-110.984	-112.928	-119.811
0	65.8307	67.9784	73.4901	64.5427	43.6023	71.0395	104.643	129.936	113.831	124.403	111.648	130.795
0	-7.26898	-7.65621	5.43386	26.5101	20.6824	21.7025	10.3776	3.72684	-4.35336	2.3383	-7.47234	5.47047
0	-1.64306	-9.20233	8.1958	8.38192	-18.9551	-9.9959	-20.1084	-13.5299	-29.8155	-23.3535	-30.042	-31.9523
0	-6.57659	-16.5841	2.52315	20.2507	7.5213	10.5086	9.45732	0.811521	-13.9151	-7.05871	-14.7977	-21.9102
0	-12.3801	-12.0921	-2.05493	18.9236	6.8887	-1.11268	-19.7184	-22.3517	-31.2651	-25.1561	-28.7947	-18.8072
0	-16.6981	-24.8982	-8.8055	-3.68636	-30.7314	-46.9536	-47.7779	-54.2582	-69.5022	-53.243	-67.6253	-68.8741
0	-24.3618	-37.5466	-31.8089	-39.3965	-56.9014	-97.1677	-98.8935	-110.077	-125.495	-133.585	-129.951	-136.693
0	21.9059	20.6972	14.8277	-50.2181	-100.704	-51.071	-38.6663	-9.7555	-38.0641	-12.3684	-31.7665	-25.367
0	-3.82461	-9.59266	1.44293	29.8782	23.8515	24.1423	25.1289	20.7061	8.56916	2.53628	8.75459	17.2259
0	-0.29176	0.0477841	5.85761	22.1854	24.9649	28.7077	18.0005	14.2137	7.6801	10.1743	10.8352	23.3477
0	-9.06017	-14.3529	1.56858	23.0852	11.42	10.1787	5.93798	-1.48321	-10.6041	-4.03038	-12.0131	-2.71568
0	-19.2223	-21.9852	-12.9712	-6.45723	-44.5547	-56.2927	-65.7979	-66.9063	-78.9965	-78.4396	-86.6908	-84.4534
0	26.8401	16.6839	34.9582	28.4055	58.441	64.4648	112.729	119.627	127.099	128.52	132.337	125.294
0	0.930354	-1.4084	10.3969	31.8859	32.2873	36.111	34.4997	27.0394	20.431	26.2752	24.485	40.5553
0	35.5467	37.29	47.5252	12.9722	-1.47393	-2.86723	18.3912	38.0775	23.3648	35.2866	14.9373	21.4153
0	-11.7256	-16.9794	-4.54189	21.3676	1.02397	-6.613	-11.7402	-20.2751	-29.6027	-22.8527	-27.1138	-20.1211
0	-12.0312	-16.1951	-1.42487	19.0429	10.0637	5.32489	-4.83612	-14.4273	-25.5527	-20.3505	-25.1208	-18.7754
0	-12.1937	-20.7624	-7.7947	-19.9759	-50.078	-44.414	-51.8879	-52.5383	-64.0254	-69.788	-75.2051	-89.0175
0	-38.0356	-35.8529	-28.7158	-85.7791	-116.901	-179.423	-171.239	-158.013	-171.115	-176.293	-179.852	-180.181
0	60.5445	63.5527	67.1401	49.5821	32.0185	58.8459	87.5503	105.951	97.3441	115.205	99.9412	121.214
0	-8.22366	-14.0249	-0.324994	3.04174	-17.9743	-34.2522	-32.3136	-36.693	-53.6179	-42.2041	-41.5301	-50.5305
0	-15.928	-28.9989	-31.8098	-82.869	-123.031	-179.464	-174.839	-164.85	-178.637	-177.591	-184.281	-184.622
0	70.4419	59.6883	67.4027	67.1043	43.2918	86.8959	109.58	138.848	123.365	135.702	126.995	144.491
0	-23.8533	-39.8107	-41.4856	-91.7732	-128.529	-199.865	-195.58	-186.034	-201.188	-204.256	-210.456	-212.982
0	-5.35375	-5.54134	4.55103	-1.71371	-39.196	-20.7646	-19.3265	-22.0149	-29.3283	-25.1499	-47.4436	-39.4983
0	-5.31378	-16.1113	-3.72388	19.3787	13.3118	8.98012	-0.691139	-5.55807	-13.5232	-11.4225	-13.942	-5.89989
0	-12.0356	-21.4798	-6.10713	15.2132	-2.96051	-5.98268	-24.4126	-27.8647	-49.5483	-38.2184	-43.3384	-32.1474
0	-6.49387	-8.11096	6.83681	-0.66038	-47.9063	-23.7862	-27.6481	-27.0414	-42.452	-33.7116	-49.1323	-50.7275
0	-28.343	-42.9166	-40.4536	-85.6207	-120.039	-189.689	-191.023	-182.312	-195.192	-203.767	-206.942	-212.129
0	-5.35176	-9.51984	2.38192	23.179	11.5658	16.3782	9.65261	3.39967	-7.09152	-2.14296	-4.54422	2.45343
0	23.9897	16.5984	32.4126	26.5723	56.5344	64.5764	110.557	118.911	129.556	129.761	132.305	125.534
0	-20.5839	-26.6242	-20.2094	-24.3709	-58.1487	-58.8931	-65.1499	-66.081	-85.8419	-89.3546	-104.292	-102.971
0	6.64092	-21.8691	-6.72397	12.9832	17.5945	8.44505	4.02465	-2.16207	-17.2015	-16.8766	-13.636	-7.88227
0	-9.89282	-25.3336	-8.75662	-15.5887	-27.0893	-49.7926	-66.6695	-58.0679	-78.0522	-90.6429	-81.0036	-80.6984
0	36.6731	35.1999	44.0672	5.88026	-33.104	-25.4641	0.790449	17.2969	0.090902	28.1154	-11.9644	7.83126
0	49.6039	40.4223	49.7415	44.6536	52.3643	51.973	64.9095	85.1141	77.6093	87.6115	75.694	91.8835
0	-10.0981	-1.54438	4.62564	2.98587	-16.0522	-27.5351	-33.0976	-26.3613	-47.9501	-39.3951	-54.7988	-47.7867
0	-15.7853	-15.7034	-1.18924	-2.64002	-15.285	-31.2017	-40.6207	-43.3071	-53.8025	-52.426	-57.7619	-51.0451
0	-23.341	-44.1857	-27.6782	-8.95738	-44.9166	-99.9031	-113.888	-118.86	-136.865	-138.82	-130.487	-132.6
0	-34.1261	-41.0774	-25.226	-32.5898	-56.5621	-84.577	-105.544	-110.913	-126.45	-138.591	-141.903	-147.345
0	50.9597	34.0527	67.0551	27.955	67.5176	78.6571	142.464	155.168	139.645	166.89	164.084	161.608
0	31.3348	30.2517	38.3867	-1.15562	-23.7048	-29.1459	-7.47182	12.1176	0.830284	20.2168	-8.1486	8.71185
0	36.3087	34.9364	41.0336	1.70845	-37.0304	-34.3084	-11.814	4.76333	-11.6237	5.48874	-25.2716	-12.1308
0	-7.55062	-9.41183	3.89419	-2.43845	-32.6492	-13.9689	-23.9618	-21.5545	-26.5991	-26.7438	-27.7525	-34.1344
0	-28.9597	-11.2935	7.47683	-14.877	-12.2024	-28.2017	-30.106	-41.883	-61.0191	-44.7713	-44.1582	-46.4305
0	0.821537	-6.22005	-0.69832	28.5581	27.2507	29.4929	22.6596	20.5593	12.1572	8.35402	16.6048	24.5805
0	64.268	46.9757	56.3342	62.5675	54.4828	80.032	98.4475	126.777	112.267	121.964	111.828	125.679
0	-49.4656	-52.4974	-41.8038	-38.9575	-74.1215	-138.432	-155.976	-157.024	-180.188	-193.882	-186.391	-191.631
0	-10.6608	-13.4748	0.456012	11.7976	-5.45766	-4.25688	-4.91993	-11.3932	-23.549	-17.0201	-28.8997	-25.867
0	-25.8479	-29.8604	-24.9421	-76.4134	-112.761	-164.555	-160.8	-147.504	-158.167	-157.5	-159.539	-162.296
0	-15.403	-22.7765	-10.713	-0.90271	-34.5752	-45.1972	-35.0681	-42.43	-54.2705	-51.7964	-61.5439	-59.9365
0	-3.95276	-13.7471	-5.74281	14.1104	1.42551	2.1623	-3.5567	-16.8903	-25.8032	-9.40918	-18.3578	-10.8855
0	7.25405	-14.2122	-10.0696	-40.934	-67.7823	-95.8761	-77.6428	-66.1461	-80.1174	-77.6797	-86.9068	-86.1256
0	-13.314	-16.27	-2.17196	-33.4259	-54.4255	-43.5108	-52.1805	-54.8411	-66.1721	-64.8359	-77.7992	-74.7026
0	-1.12481	-4.91573	2.08608	23.3981	20.6675	20.7089	8.03536	1.48832	-5.21733	3.43173	3.04573	12.1426
0	71.7083	56.982	59.9541	71.4873	106.689	96.2098	163.707	167.7	152.68	196.697	178.92	182.315
0	-0.638812	-8.64348	-4.65114	25.861	20.4034	11.7102	7.37778	11.7541	-2.42942	-18.3612	1.90671	11.336
0	-4.07492	-7.66866	3.74163	25.7976	18.0694	21.1563	13.1747	7.63938	-2.32883	5.05869	0.782965	9.2851
0	-28.9499	-28.0168	-16.5097	-24.6696	-66.2505	-105.182	-124.737	-114.429	-145.162	-149.697	-163.653	-145.366
0	46.865	53.269	56.5401	28.3612	33.3798	39.4939	56.7577	78.3215	76.4441	86.1567	66.8913	82.5283
0	4.71206	-17.4257	-11.744	-44.848	-64.7751	-106.396	-97.7157	-84.6842	-95.611	-104.696	-98.5966	-105.151
0	-18.4279	-13.0106	-7.25785	19.4532	-6.58291	-11.445	-26.8904	-31.798	-47.1528	-37.6923	-61.9865	-55.2089
0	-1.71737	-12.1239	-5.08314	25.5335	13.8689	10.1717	11.8129	-8.24108	-17.8189	-16.1757	-29.7821	-10.0653
0	0.97026	1.35412	6.51659	23.0363	29.3143	30.2773	19.7753	17.1073	10.5954	12.1783	13.4046	27.5664
0	-20.1714	-24.0336	-10.5709	-24.9724	-44.5369	-45.6584	-70.3652	-68.0025	-84.4016	-87.8274	-100.694	-103.245
0	-18.3913	-27.068	-13.3397	-8.13501	-34.7523	-72.9644	-67.5771	-71.2347	-90.2166	-81.0106	-70.063	-82.1548
0	5.10705	-16.798	-9.59664	-45.1775	-70.6609	-113.072	-106.82	-91.9552	-104.309	-112.051	-102.291	-111.129
0	-3.16517	-3.89734	10.9024	30.649	31.3697	35.5859	26.8914	22.8463	14.5971	24.0675	13.0117	29.5726
0	1.77943	-1.1405	13.2997	38.8953	37.8313	42.2579	41.4143	35.4364	29.6501	33.0371	32.8704	51.036
0	45.3514	39.0864	49.9482	33.4966	24.5746	28.9737	53.6874	82.175	72.0799	75.8195	63.7818	76.585
0	41.6529	40.5031	52.3674	24.7984	11.2385	18.8819	42.901	68.8561	54.9088	66.2285	53.644	67.3215
0	-36.29	-39.3983	-27.3742	-32.6371	-80.7057	-126.16	-137.416	-141.762	-159.197	-178.52	-174.035	-169.95
0	-16.5456	-21.7095	-13.3735	1.95895	-31.9386	-49.572	-58.1768	-59.6812	-71.3291	-64.8453	-69.9635	-72.2428
0	64.8273	40.5897	69.2899	12.5256	46.6026	60.2943	118.466	129.618	116.534	145.411	144.521	141.47
0	67.8991	54.0551	86.8522	52.7285	32.8191	105.839	173.364	183.124	162.8	197.373	191.951	193.053
0	-72.6803	-91.4514	-79.2847	-120.734	-142.792	-287.164	-287.658	-283.169	-301.699	-303.958	-316.338	-326.529
0	-0.96852	-13.6228	-5.28347	27.7281	16.7296	22.0888	2.946	-5.63649	-9.47718	-4.10066	-18.95	-2.15727
0	-14.3583	-15.9345	-1.18923	-5.37706	-15.5862	-31.3145	-38.7436	-43.1484	-51.4055	-54.8829	-59.8204	-54.4024
0	-13.1347	-40.4411	-27.348	-36.3118	-48.2427	-91.134	-91.2785	-106.652	-121.131	-140.808	-131.187	-147.091
0	-22.0766	-31.16	-19.0856	-85.7776	-121.146	-163.921	-159.589	-142.267	-155.246	-153.629	-153.722	-160.758
0	16.055	10.9276	2.23405	-41.0211	-46.3186	-60.7316	-40.0999	-32.1898	-27.2909	-5.5688	-52.0897	-44.2496
0	-8.91854	-22.4992	-12.7282	-9.50185	-36.6835	-37.6535	-50.6697	-52.6767	-71.0671	-60.4103	-68.8852	-72.3287
0	-32.7769	-52.1559	-34.8472	-18.6176	-44.8018	-102.715	-125.898	-130.355	-149.397	-147.565	-134.888	-138.056
0	-16.7592	-26.3655	-11.4984	-14.2992	-44.3052	-89.4395	-92.7598	-86.606	-112.172	-111.102	-105.086	-104.492
0	34.6197	33.2799	42.2217	23.6978	9.34227	8.11047	37.05	59.3376	47.4393	57.1182	39.0217	49.419
0	-12.9468	-30.3173	-27.2908	-80.5533	-111.265	-196.34	-191.589	-182.205	-200.299	-200.911	-209.36	-211.445
0	-1.45006	-3.6507	8.30425	45.4028	-20.2456	56.5195	41.8594	49.8932	30.6095	34.1102	3.3331	19.4984
0	-2.27575	-10.9736	-0.2597	21.2998	19.3618	14.6944	7.7861	1.92356	-5.71882	-2.31747	-2.66208	5.8368
0	-11.842	-7.78556	-2.91963	18.3503	-0.388671	-10.6182	-26.0079	-26.9154	-39.2422	-32.18	-34.2334	-24.2464
0	-2.43223	-17.2304	-6.97377	25.2571	12.2166	9.94073	-8.89797	-16.1732	-18.504	-17.0067	-31.0659	-10.1905
0	-7.90556	-21.6602	-11.1645	-7.84838	-18.1805	-27.109	-27.1843	-26.5671	-52.5207	-49.7734	-44.7826	-46.044
0	34.4725	32.509	41.6988	2.67199	-1.3077	-13.5622	-3.28445	14.2606	9.86909	9.72416	-5.78222	2.41942
0	4.23116	4.65175	8.98609	30.2077	33.7291	16.5503	21.519	23.3046	11.0301	2.70123	25.6823	31.8146
0	-1.13545	-0.841306	5.79317	22.4917	21.1698	26.8767	15.532	12.5757	5.26647	8.65681	7.79392	20.6979
0	-0.937766	-2.22163	9.04555	29.6482	27.4389	31.7162	27.7003	20.3621	14.831	18.7022	13.6413	30.089
0	-7.252	-18.4318	-6.3103	18.0284	2.63684	-2.26905	-11.5431	-21.1623	-34.4053	-24.687	-34.9304	-20.7956
0	0.413069	-15.2348	-6.6866	14.2317	37.0684	28.717	19.4929	17.5525	7.79696	7.50732	8.91637	21.9169
0	-14.4298	-30.6612	-29.0677	-84.6643	-122.665	-179.808	-173.99	-163.023	-178.704	-176.741	-183.243	-185.291
0	46.3513	44.3628	55.9511	24.9969	11.511	19.1688	43.5396	68.2161	53.7904	69.9145	57.5223	72.49
0	51.9012	47.7275	58.1978	20.6623	19.8968	20.1527	41.1402	63.1954	49.5568	64.1816	53.675	67.7419
0	-9.0495	-11.5166	1.73625	24.6271	14.4326	17.4207	4.86002	-1.59302	-12.6899	-3.11344	-10.3007	-4.84254
0	-19.1889	-24.4537	-14.9234	-0.274873	-36.7374	-52.9399	-59.6897	-62.3028	-75.2379	-73.1869	-81.6605	-80.7423
0	10.3581	16.0275	13.0109	-10.6851	-44.2506	-46.2012	-18.2121	-23.4907	-26.9668	6.5604	-47.9008	-23.9703
0	-5.7159	-8.58348	-1.0184	21.2564	2.68398	6.35584	0.750775	-2.29218	-18.7207	-16.4798	-17.0649	-13.7574
0	27.9699	26.2595	33.966	-4.76302	-40.0484	-46.0306	-26.7208	-12.263	-26.4623	-7.25103	-38.8559	-22.8311
0	53.8672	35.759	46.4532	68.6192	42.3759	80.9788	101.903	127.65	108.559	115.87	99.3961	111.422
0	-9.40321	-27.614	-14.7365	-21.1831	-16.7347	-19.2398	-49.6876	-47.8698	-69.8476	-56.2703	-88.802	-82.4608
0	2.39361	3.28283	7.94633	25.5082	33.1443	35.846	26.3864	21.0156	14.8879	20.9281	24.5523	39.5723
0	62.4923	38.9767	56.0003	69.5139	37.5694	97.5313	123.339	140.04	126.053	138.389	124.304	128.65
0	30.5389	31.6964	39.1786	1.4923	-34.6464	-34.5447	-12.6779	4.55423	-10.8771	3.59676	-20.1864	-9.39574
0	-8.48696	-17.2394	-7.58266	-9.76527	-39.3247	-48.7352	-43.2373	-50.4233	-65.3157	-56.32	-62.6849	-65.5171
0	0.249565	2.95888	6.75732	20.8671	24.166	29.3305	19.4191	15.2537	8.57957	10.7388	13.5181	26.1699
0	-3.58207	-7.99522	-2.08948	15.7566	0.919605	4.39118	-13.926	-20.0963	-28.6861	-21.4542	-26.6971	-16.6171
0	-27.1942	-35.4514	-22.0309	-25.7659	-52.0635	-76.0223	-87.2354	-90.4712	-100.459	-100.802	-99.4391	-106.025
0	45.5809	42.2421	50.7267	5.90165	-31.7951	-18.3358	6.29121	28.0103	15.126	43.1011	11.7924	31.0283
0	-9.95348	-12.288	0.914513	0.0237461	-18.6805	-26.0701	-20.9095	-27.2063	-32.8965	-31.7455	-46.5142	-42.0336
0	21.3107	7.63661	12.1163	-28.1712	-45.1236	-74.6002	-57.6983	-40.4888	-54.0505	-64.4113	-46.0675	-57.1076
0	-26.19	-23.8832	-14.7807	-42.36	-65.5389	-89.2022	-102.088	-91.5584	-109.838	-105.98	-133.819	-117.037
0	75.088	66.4566	84.4124	23.6127	-61.5229	16.1292	35.4327	47.0797	23.984	32.7475	13.2233	31.7358
0	-23.9732	-32.0542	-16.2923	-20.9474	-52.6461	-93.0147	-92.8092	-87.8464	-113.539	-110.235	-105.608	-112.153
0	-20.3074	-29.9942	-20.556	-9.98802	-40.5058	-73.1871	-76.8609	-83.0601	-100.331	-89.9867	-93.8445	-101.486
0	-16.9279	-17.8348	-3.89249	17.0888	-8.43875	-10.677	-22.7674	-34.415	-42.2078	-39.9769	-48.5438	-43.5245
0	-3.81598	-14.4757	-2.6069	20.2964	9.10694	8.90077	-3.22281	-15.9207	-25.312	-16.542	-29.8173	-12.2184
0	-12.8021	-19.2873	-5.68693	-7.62838	-40.7437	-44.6879	-49.6857	-52.4534	-62.0247	-63.0208	-70.3168	-71.369
0	-20.0595	-25.553	-15.9862	-12.5639	-46.1566	-50.3118	-52.4096	-57.0793	-73.136	-76.6447	-88.1971	-91.7583
0	-5.06246	-18.0216	-5.02145	19.373	5.59491	1.53054	-7.20256	-16.5983	-28.5135	-16.1831	-27.4452	-15.0176
0	-11.9866	-14.5476	1.14276	16.7225	1.31288	7.5364	-4.65522	-15.8062	-27.3837	-23.3892	-29.6703	-23.6732
0	-3.03974	-5.91187	6.29842	4.89362	-34.0989	-18.074	-12.5592	-16.0203	-24.8325	-23.4078	-36.4723	-36.5372
0	-6.92052	-18.698	-2.32995	18.9792	8.99446	8.92013	-1.91549	-12.691	-26.879	-11.5166	-22.7989	-12.0543
0	-8.98663	-6.55346	1.28117	22.0185	-21.4751	38.1203	25.0857	25.2201	6.18101	-7.25589	-12.2731	-15.124
0	-4.66927	2.20437	16.8055	22.4329	13.5845	26.9898	21.6598	16.5443	1.21587	8.93837	10.1861	16.6599
0	32.486	33.284	40.2119	4.9703	-32.8866	-30.0267	-8.15612	9.75267	-7.18391	20.7417	-21.511	-0.841968
0	2.34975	3.0558	12.3936	38.0115	33.8875	46.6532	45.6283	39.3544	33.6226	35.892	38.5457	54.8738
0	54.195	38.5276	49.4028	43.1609	51.7916	50.9632	65.9895	88.0961	82.1711	87.1142	77.907	93.0972
0	-14.3638	-10.1607	-4.89916	14.1387	-13.4501	-16.253	-37.1424	-35.202	-50.5433	-41.8412	-40.2313	-32.8759
0	0.375234	-3.72721	9.11378	31.5263	33.7917	31.6883	30.0887	23.6399	15.9784	22.7205	19.0263	35.5947
0	-19.9967	-25.2213	-13.3634	-24.1217	-58.2907	-71.461	-75.3638	-79.8421	-95.0492	-99.0314	-102.947	-108.388
0	2.42503	2.47221	17.395	38.8269	41.4895	52.2614	49.9222	47.1504	39.7915	35.7838	52.7023	62.2741
0	0.421886	-1.15465	4.64199	23.3536	29.4382	25.0706	17.7405	15.8056	8.50308	10.1202	10.0557	23.6244
0	-23.0619	-26.9113	-11.0043	3.03904	-19.7431	-54.6635	-60.347	-68.5049	-86.0779	-87.9198	-82.2326	-80.8717
0	-3.77948	-8.5713	3.58664	23.0752	13.671	18.7153	12.0025	6.24582	-4.94401	-0.285808	-2.51819	5.5283
0	-11.207	-10.0591	-3.12878	13.9642	-8.80584	-5.20698	-15.5594	-20.0107	-35.614	-25.8103	-39.6655	-32.335
0	-52.3039	-59.3291	-40.1285	-53.4817	-93.4697	-141.66	-155.87	-149.957	-183.729	-195.932	-169.265	-181.762
0	-18.0372	-30.2232	-18.6845	-15.2388	-52.5406	-46.874	-74.1225	-75.6406	-98.8638	-110.646	-116.033	-122.202
0	23.0993	23.1462	20.1925	-10.341	-49.6295	-47.2389	-24.7747	-10.8093	-26.9593	1.2106	-55.8372	-36.3961
0	0.861864	-2.94649	8.69871	-25.9863	-51.7501	-20.74	-28.3869	-23.2665	-35.5368	-25.8709	-49.6619	-42.7719
0	-6.47656	-15.149	-6.50126	10.2889	-8.60344	-11.0484	-28.3312	-38.7173	-46.464	-34.1162	-39.8094	-31.5841
0	-18.5656	-22.8381	-13.1781	-4.78223	-45.2298	-71.7702	-71.9865	-77.7999	-92.5808	-81.1654	-90.1292	-95.2399
0	-2.45784	-2.44705	10.2607	29.5761	25.6536	32.7882	23.5061	18.9303	11.8237	22.4285	9.57691	27.1851
0	43.4075	32.6632	42.7128	42.9888	47.8611	51.7651	68.3153	92.9049	83.8676	81.7617	72.6173	86.5627
0	22.0153	11.7333	27.3778	32.2821	30.9444	37.77	60.5248	93.7685	100.36	107.204	105.785	91.3201
0	-2.99327	-6.94938	10.3067	30.8726	33.8089	33.4347	23.6845	21.2802	10.4219	14.1693	16.021	24.6295

## Sheet: Score_ALOS
2007-09-28	2007-11-13	2007-12-29	2008-06-30	2008-12-31	2009-10-03	2010-01-03	2010-02-18	2010-04-05	2010-05-21	2010-07-06	2010-10-06
34.6181	23.3711	40.728	36.4438	60.6157	86.3824	121.96	129.19	126.087	141.197	139.002	141.742
49.9226	46.2847	56.355	46.8972	17.3128	48.8339	67.4536	83.0022	68.3144	83.2902	66.1064	82.7211
29.7704	22.9762	31.1974	-8.11823	-43.0795	-43.7364	-22.5119	-4.47888	-20.4657	-9.81723	-26.0877	-19.002
1.76946	-3.89708	9.00574	29.2473	23.5791	28.6017	26.7191	23.9559	14.0239	19.7554	16.3776	23.9521
95.5038	87.6835	101.639	68.0304	62.0308	125.112	183.066	211.692	202.577	229.274	209.889	225.817
-8.32702	-12.8485	-0.821357	26.3752	15.1384	13.8776	2.42262	-3.55395	-14.798	-11.7062	-14.6275	-6.47992
-5.57577	-12.4801	-2.89067	-15.1675	-38.4142	-56.6883	-55.5273	-51.621	-65.3989	-61.9857	-69.3205	-66.4667
2.07602	-3.11522	8.98192	26.4318	15.381	18.8439	15.7739	14.0681	2.96919	8.45127	3.69034	11.9044
23.8241	17.2473	26.5834	0.69948	-27.2958	-26.3093	-9.98372	3.41091	-11.1288	-1.48589	-14.8213	-7.6258
-5.07385	-10.347	1.80855	22.5245	12.6117	11.3689	4.62197	0.619046	-10.2982	-6.33166	-9.63848	-2.4859
-18.0648	-22.7973	-13.1049	-1.40466	-25.3555	-43.6757	-58.1454	-61.9469	-76.0231	-75.6699	-80.5343	-75.0115
22.7152	15.7327	23.7804	-14.9942	-50.0831	-56.7484	-38.5715	-22.1413	-38.2173	-29.1114	-44.3194	-38.5855
-12.4095	-18.4761	-5.66598	17.5227	13.1472	7.10991	-0.980934	-7.47605	-17.2525	-14.5439	-15.3696	-10.4498
2.36897	-3.34852	9.73088	30.6827	26.0673	32.0546	30.5902	27.7252	18.0268	23.9477	20.7449	28.3694
53.4823	49.591	63.1852	77.9765	69.3301	117.313	136.582	146.173	136.044	152.845	140.725	158.743
58.9717	55.8282	61.8773	20.043	-34.9487	-12.9326	11.3983	37.6426	17.5421	33.2346	7.77844	24.8901
-26.3878	-29.1914	-21.769	-8.85089	-47.7617	-74.3905	-99.6444	-104.367	-121.779	-124.222	-131.258	-123.97
-6.65606	-11.172	-0.428945	15.8148	-3.23984	-8.86878	-18.57	-21.2807	-34.1982	-31.114	-36.4411	-28.5901
68.6696	65.4478	76.8581	72.2743	48.3635	99.3031	125.775	143.843	130.546	149.888	131.313	151.714
-11.5618	-17.3123	-7.77043	-8.43345	-32.7265	-51.0379	-57.7536	-57.5153	-71.5909	-69.6923	-76.0042	-71.6901
-14.0148	-20.7691	-11.4914	-20.9877	-45.4456	-70.0271	-73.9353	-72.3227	-86.4415	-84.9704	-91.2155	-89.2879
1.31922	-7.03467	0.208143	-45.4541	-81.659	-110.56	-98.2583	-84.8175	-101.31	-96.8194	-109.234	-109.277
-11.9729	-16.5531	-5.21772	17.7844	2.8498	-3.94853	-16.7337	-22.317	-34.3922	-32.277	-35.6299	-28.351
-7.90072	-12.2662	-1.01231	21.0729	5.00709	1.27623	-10.0512	-14.4916	-26.7771	-23.8425	-28.1072	-19.915
-8.93875	-13.812	-2.31851	18.1627	4.21674	-0.961242	-11.0032	-15.4783	-27.308	-24.4387	-28.1011	-20.9377
-4.57732	-9.89621	2.75974	26.8465	19.9196	20.9743	14.3536	9.51719	-0.749847	3.47574	0.890049	8.22156
26.8381	14.2441	31.7642	21.8997	49.3696	66.0018	102.516	109.041	106.598	120.313	119.901	119.069
34.8256	29.3581	38.5741	15.183	-15.8903	-4.32224	13.7697	29.1945	14.0742	25.865	10.2125	20.9503
110.237	106.107	115.694	69.4231	31.6712	98.7521	153.089	189.884	173.99	201.964	172.565	195.827
44.7845	39.4733	50.7147	39.827	19.6678	46.9269	68.5785	82.646	69.9717	84.47	70.2173	83.3756
11.9517	3.3525	14.5132	-7.12036	-20.7369	-26.851	-10.2712	-1.36291	-12.8754	-4.91737	-12.9703	-10.5184
76.667	73.2249	84.3167	71.6102	45.2817	99.3041	131.296	152.971	139.228	160.248	139.645	160.521
47.7496	40.7728	49.1869	1.28923	-34.0583	-22.8041	8.9868	32.6921	16.7889	31.415	12.0524	21.187
-14.2845	-19.8529	-14.5266	-45.8949	-95.2449	-132.675	-138.835	-130.781	-150.296	-150.228	-162.885	-160.287
-17.6585	-25.1619	-16.5184	-35.2004	-62.2086	-94.517	-97.0462	-94.0609	-108.753	-108.118	-114.68	-114.947
54.8252	45.2985	61.6524	53.2348	67.4632	108.208	148.81	161.943	156.851	175.739	168.025	176.333
3.07556	-3.76841	1.90414	-45.1538	-92.6421	-121.768	-113.458	-98.5146	-117.45	-113.299	-128.648	-126.154
43.9229	37.4063	48.5247	27.5659	8.16273	30.081	56.1308	72.106	59.605	74.0966	59.8444	70.4859
-7.01858	-12.462	-0.0864052	21.9704	13.7561	11.5821	4.28877	-0.537914	-11.1035	-7.46428	-10.0389	-3.38101
58.2064	45.6579	61.8247	26.4492	42.7566	74.2461	128.865	148.307	143.74	163.845	155.278	158.043
-15.6922	-21.9345	-12.1185	-12.4943	-34.1798	-55.7526	-62.9834	-63.8752	-77.418	-76.2468	-81.3139	-78.3835
0.530784	-4.95244	8.06197	31.233	26.1361	31.4734	28.1011	24.4086	14.586	20.0488	17.0819	24.8997
-17.8531	-21.8978	-13.7734	-9.1925	-43.305	-65.7492	-81.7996	-83.2889	-99.5682	-99.7414	-107.217	-100.963
-0.138803	-6.45141	7.62909	33.0398	35.3247	41.8462	40.696	35.8392	27.6172	33.3887	32.3083	38.8538
-24.2796	-28.2193	-19.1086	-2.77217	-30.5077	-52.5674	-73.251	-79.0799	-94.042	-95.3416	-99.9972	-93.9672
-30.6627	-35.9363	-26.9088	-18.6781	-44.7344	-76.0218	-94.884	-100.464	-115.102	-117.568	-121.107	-118.543
-34.3285	-44.7748	-36.5444	-73.6836	-98.1021	-153.437	-153.229	-150.039	-164.28	-166.846	-170.826	-179.168
-6.81145	-15.4644	-8.02888	-50.5996	-84.5174	-118.958	-110.101	-99.2133	-115.282	-112.442	-122.991	-124.592
67.0797	64.1065	74.5609	65.1201	35.3806	82.0822	107.316	126.513	111.938	130.618	110.782	131.073
-4.44563	-9.22886	3.04645	28.2752	18.444	19.8511	11.4247	6.58726	-4.31382	-0.264415	-3.51065	4.72919
-0.134058	-5.79223	4.78871	7.58796	-11.7347	-17.8301	-19.2649	-17.7067	-30.6056	-25.9531	-32.7463	-26.349
-7.13301	-12.7227	-0.457587	19.6235	10.933	7.69684	0.995023	-3.39974	-14.0671	-10.4582	-13.1863	-6.87405
-9.91415	-14.351	-3.04711	19.843	4.35388	-0.729428	-12.9224	-18.0041	-30.1824	-27.6564	-31.4555	-23.643
-15.4514	-21.5779	-11.2177	-6.47744	-25.0801	-43.7657	-51.6837	-53.8422	-66.7187	-65.36	-69.5913	-66.1816
-29.7548	-37.4517	-28.2433	-38.1346	-60.3768	-98.8519	-107.692	-109.498	-123.268	-125.054	-128.396	-130.376
27.876	14.978	24.6251	-50.6193	-69.7893	-87.1398	-43.6316	-19.5091	-32.0122	-20.2761	-33.6803	-38.1836
-4.40174	-9.91407	3.17262	29.0667	24.9138	27.2379	21.199	15.8099	6.1465	10.5681	8.65556	15.8075
0.839709	-5.09379	7.73114	25.6968	19.9662	23.1077	21.823	19.3522	9.40212	14.9578	11.6379	18.5387
-7.49149	-12.9158	-0.519674	22.0789	14.0105	11.6829	4.03773	-1.01552	-11.5542	-8.01483	-10.4669	-3.82453
-16.4255	-21.6413	-12.4294	-9.14646	-35.5556	-56.5615	-67.8822	-69.3606	-83.9456	-83.2893	-89.2315	-84.6368
28.6169	16.1057	33.9801	26.7233	56.0349	75.6319	112.568	118.78	116.75	130.936	130.76	130.465
2.33537	-3.3427	9.96541	33.0595	29.7637	36.8439	35.0528	31.6266	22.2123	28.1846	25.3589	33.1494
39.2316	33.6335	42.9335	17.0536	-13.7951	0.545721	21.5443	38.4178	23.3882	36.1796	19.8319	30.919
-11.0944	-15.8142	-4.29433	18.6466	4.88848	-1.04217	-12.907	-18.3776	-30.1886	-27.8056	-31.0208	-23.8258
-10.8415	-15.8478	-3.90851	19.9784	9.02791	4.04051	-6.82199	-12.6479	-23.8459	-21.2368	-23.809	-16.9699
-11.1051	-18.7082	-8.6162	-19.7505	-38.6522	-60.8565	-60.3145	-58.1457	-71.0253	-68.5398	-73.9866	-73.0085
-28.7473	-39.9593	-32.6596	-85.918	-115.53	-173.895	-166.932	-158.738	-174.039	-175.528	-182.057	-191.552
62.5735	58.1212	68.757	51.2593	24.7621	64.0772	92.5755	112.294	98.4005	116.421	97.7811	114.673
-7.23684	-12.9248	-2.54662	1.83444	-17.9706	-29.6712	-34.7911	-35.0415	-48.1091	-45.0461	-50.8204	-45.4833
-20.6899	-30.6939	-24.8043	-83.6085	-123.81	-178.67	-171.111	-159.244	-176.777	-177.142	-187.531	-194.198
64.921	61.0006	72.5291	65.1806	43.1525	89.6851	116.778	134.502	121.588	140.277	122.627	141.226
-30.242	-40.501	-34.8004	-92.5093	-132.612	-195.411	-192.009	-182.41	-200.005	-202.445	-211.321	-219.8
0.702854	-5.99827	4.36964	-3.15421	-22.6115	-32.7502	-29.4317	-25.486	-38.391	-33.4325	-40.6988	-36.3177
-8.83113	-14.6105	-2.10788	19.1806	12.2906	8.29015	1.2441	-3.90118	-14.1923	-10.8489	-12.8627	-7.04394
-13.8526	-18.4131	-7.2921	15.0705	-0.981432	-9.85155	-23.6154	-29.3787	-41.7127	-40.0692	-43.4148	-36.4281
0.263911	-5.78697	3.9483	-3.25418	-27.1949	-38.0242	-37.1168	-33.0017	-46.8887	-42.3226	-50.5546	-45.2179
-33.1401	-42.8009	-36.7898	-85.9177	-124.586	-185.841	-186.631	-179.581	-196.901	-199.986	-207.826	-215.384
-4.3982	-9.83201	2.50581	23.0747	14.3695	13.7783	7.92453	4.00716	-6.64067	-2.44705	-5.5806	1.4198
27.3025	14.4029	32.5181	24.7415	56.0673	74.463	112.056	117.95	116.349	130.39	130.867	129.74
-19.3762	-26.7713	-16.9637	-24.7251	-44.7592	-72.8404	-77.5229	-77.7442	-90.947	-90.3696	-94.716	-94.5181
-8.20518	-15.0609	-2.12882	13.7737	10.6351	5.07675	2.37455	-1.76701	-11.2262	-7.43231	-8.83333	-4.86127
-15.09	-21.4401	-11.5822	-12.7664	-34.1359	-55.5176	-62.0138	-62.6289	-76.0964	-74.7637	-79.8738	-77.0588
39.9332	34.331	42.3461	5.89749	-32.6684	-23.3661	-1.11188	18.7325	2.04242	14.618	-3.95269	6.69308
43.425	38.7188	50.4142	48.5579	30.5294	60.9729	79.1641	90.8611	78.6257	92.8522	79.5771	93.9265
-2.60865	-7.46211	2.26132	5.798	-19.3296	-27.8583	-33.2983	-31.9938	-46.1811	-42.4534	-50.1964	-42.8969
-11.1252	-17.0143	-6.45591	-0.35623	-18.4755	-32.6546	-39.2494	-40.8155	-53.5516	-51.2423	-55.9795	-51.4651
-32.5628	-35.7223	-28.1316	-13.7072	-50.6007	-81.7971	-109.17	-115.673	-132.701	-136.367	-141.948	-136.085
-32.948	-39.0391	-30.3277	-29.953	-56.7169	-93.7289	-110.397	-114.735	-129.535	-132.441	-136.035	-135.493
51.7136	38.6477	56.1362	30.2992	55.713	86.778	138.981	154.34	151.688	170.86	165.691	167.143
34.2933	27.4553	36.427	0.540542	-30.3391	-24.9973	-1.58779	16.3728	1.30958	13.1596	-2.74712	5.14456
38.049	32.9799	40.2611	3.10394	-40.2708	-33.4474	-13.8725	6.07815	-11.6758	0.18662	-19.2364	-8.09224
-1.81021	-9.15362	1.95487	-3.54711	-17.6005	-28.4864	-24.4966	-21.9139	-33.6651	-28.9235	-34.4887	-31.3857
-11.2203	-18.8511	-7.3703	-7.64596	-18.2319	-34.6842	-35.0148	-35.7984	-46.8824	-44.0187	-47.1839	-45.7085
-2.56895	-8.39307	4.86276	28.7552	25.7949	28.9363	25.0416	20.38	10.9955	15.9177	13.9421	20.7912
54.0051	49.6491	61.8721	61.8639	45.5416	86.3765	108.691	122.113	110.338	126.942	112.507	129.125
-47.3248	-51.9654	-45.0129	-40.2193	-77.7524	-126.532	-155.775	-163.311	-180.589	-187.369	-191.14	-190.342
-7.23245	-13.2387	-1.48431	11.305	0.0675774	-6.88232	-11.6444	-14.3183	-25.5305	-22.0153	-25.5423	-20.2651
-21.6252	-32.2016	-25.038	-77.797	-109.653	-161.708	-153.234	-143.47	-159.2	-159.3	-167.422	-174.809
-13.7665	-20.2365	-9.56606	-5.88593	-22.4043	-39.8788	-45.702	-47.4311	-59.8369	-57.9634	-61.9993	-58.9159
-7.44976	-13.5531	-1.45251	13.4231	4.38198	-1.57539	-6.30099	-9.62769	-20.3661	-16.7813	-19.701	-14.5005
-1.63523	-11.5177	-2.35388	-43.4062	-66.1006	-94.1288	-78.6564	-67.8222	-81.4008	-76.726	-85.4092	-88.0374
-7.73227	-16.9536	-6.5128	-29.2737	-44.5394	-68.7654	-60.1476	-55.0537	-67.0931	-63.4893	-68.9589	-70.5638
-2.40012	-7.78101	4.62404	25.1802	16.6195	17.8057	12.8047	9.30335	-1.29579	3.33997	-0.0650082	7.32481
60.1928	53.1103	68.7843	71.6669	78.4756	128.449	162.755	175.166	168.484	187.902	177.99	191.49
-5.23432	-10.5608	1.94522	25.0991	17.3518	17.3113	10.4557	5.73931	-4.71084	-0.669032	-3.3737	3.79681
-3.3119	-8.61349	3.88617	26.2587	18.2576	19.5323	13.6478	9.52452	-0.963232	3.48823	0.40769	7.87304
-24.7168	-27.9578	-21.8101	-23.2645	-69.4198	-101.939	-123.684	-124.454	-143.409	-145.778	-155.191	-149.061
50.2753	44.3398	55.3602	35.1446	13.8624	41.5587	68.8835	86.1868	73.3294	89.0637	73.4288	85.9879
-5.67857	-14.858	-6.35171	-45.1251	-72.1616	-103.152	-92.2825	-82.4714	-97.0352	-93.5492	-102.556	-104.602
-13.6475	-16.6981	-6.5768	19.6662	-4.11993	-11.7926	-30.7867	-36.7625	-50.7875	-49.6556	-54.7124	-45.157
-7.45944	-11.7488	-0.0593337	25.8704	12.267	10.9509	-0.723062	-6.07085	-17.8216	-14.6803	-18.3227	-9.74694
1.61133	-4.30224	8.61264	27.0771	21.784	25.8831	24.8874	22.4417	12.5929	18.3377	15.0172	22.0934
-17.4222	-24.2746	-14.6025	-20.0998	-41.7632	-67.2321	-72.9	-73.069	-86.6139	-85.7494	-90.7035	-89.2478
-18.5412	-24.5065	-14.7894	-12.3902	-34.7108	-57.5872	-67.4338	-69.4746	-83.1848	-82.7077	-87.4036	-84.3411
-4.75259	-13.4166	-5.56969	-45.9559	-77.6112	-108.992	-99.2227	-88.5304	-104.091	-100.686	-110.957	-112.145
-0.00831884	-5.378	7.7264	32.7675	28.1267	33.8968	29.7145	25.4754	15.7446	21.0964	18.3746	26.3812
3.47478	-1.75347	11.7087	39.0245	36.011	46.0793	43.0288	38.9238	29.5743	35.757	32.9518	41.8314
44.264	38.2879	49.5562	33.8866	14.7126	39.4002	63.3899	78.2933	65.8369	80.3489	66.259	78.0618
44.7147	38.4674	49.1236	26.2389	3.69149	25.1048	50.8282	67.614	54.4371	68.9194	53.7569	64.8384
-33.5167	-37.4942	-31.3296	-34.2168	-78.5579	-119.347	-143.052	-145.518	-164.151	-168.287	-175.98	-172.421
-16.1056	-20.9745	-11.3146	-1.8938	-26.0696	-43.7314	-56.5507	-59.4342	-73.539	-72.7469	-78.0317	-72.5352
59.033	45.892	61.5651	17.1981	31.175	59.0067	116.768	138.473	133.419	153.667	144.159	145.671
73.319	63.0347	78.4172	47.3928	54.9207	100.917	155.428	177.797	171.438	194.184	181.405	190.229
-77.1195	-87.6977	-82.3963	-123.181	-160.732	-256.952	-278.006	-282.148	-299.615	-312.255	-312.876	-328.208
-7.66562	-12.1246	-0.0363527	27.8192	16.8089	16.4609	5.08344	-0.909953	-12.1	-8.85867	-11.8081	-3.42785
-10.7566	-16.971	-6.33769	-2.38763	-19.7176	-34.4844	-39.6308	-40.7188	-53.2762	-50.8078	-55.483	-51.5259
-27.1973	-34.2112	-25.3275	-33.6398	-58.8604	-94.6412	-104.565	-105.945	-120.345	-121.793	-126.17	-126.616
-18.0321	-30.1513	-22.6446	-86.5866	-114.95	-168.642	-152.267	-139.615	-154.535	-153.484	-161.682	-171.478
13.9104	2.22604	12.9158	-37.7418	-50.7585	-68.4913	-38.243	-22.7779	-34.0973	-25.3004	-34.3961	-37.9104
-13.177	-19.7145	-9.49749	-10.2329	-29.4303	-48.6928	-53.6204	-54.0855	-67.0636	-65.1806	-70.0636	-67.2209
-40.4971	-44.9153	-36.5183	-21.7994	-51.6515	-89.0278	-116.327	-125.096	-140.656	-145.584	-148.308	-145.603
-18.242	-22.9496	-14.9265	-16.1926	-50.0977	-75.5674	-89.1294	-89.4703	-105.699	-105.867	-113.413	-108.546
37.0437	30.7502	41.5867	23.4692	2.79535	19.8092	41.344	55.3479	42.5062	55.3889	41.9766	52.0487
-21.8493	-29.6642	-25.3087	-78.4573	-130.235	-184.671	-185.447	-174.177	-194.253	-195.699	-208.43	-211.597
5.05298	1.06813	13.0143	37.3483	23.7027	32.7215	26.6035	24.2538	12.6038	18.4715	12.863	23.7578
-5.25105	-11.1052	1.57666	21.9708	15.8878	14.7244	9.84213	5.58748	-4.49553	-0.312795	-2.71199	3.49705
-8.31118	-12.2628	-1.67874	18.554	-1.94399	-7.33975	-20.0977	-23.9031	-37.1559	-34.576	-39.8649	-31.1905
-9.96414	-14.2406	-2.5621	24.5904	11.1506	8.19883	-4.90764	-11.0595	-22.798	-20.204	-23.3893	-15.1171
-12.2189	-20.0445	-8.29375	-7.483	-16.1373	-32.7774	-33.0653	-34.4349	-45.1079	-42.3481	-44.879	-43.8033
34.2436	28.4829	37.4256	9.83257	-22.4701	-13.4826	5.63394	21.9215	6.53462	18.1734	2.19599	12.174
4.21543	-0.884446	11.5633	31.4847	22.2078	28.885	26.4058	24.4962	13.7986	19.8278	15.2284	24.0409
0.482041	-5.30423	7.35005	25.2956	18.4117	21.1114	19.1557	16.6984	6.4938	11.8969	8.36285	15.4353
1.01092	-4.44041	8.50058	31.109	25.491	30.941	27.7566	24.3243	14.393	19.933	16.7546	24.6669
-11.1063	-16.0098	-4.46871	17.1966	3.77967	-2.7167	-13.8715	-19.098	-30.8327	-28.4134	-31.5863	-24.743
-8.08665	-16.1121	-1.53731	18.1156	26.1134	23.5125	24.4416	18.7039	11.6685	16.1677	17.4519	19.8239
-19.9513	-30.2636	-24.28	-85.1272	-124.482	-179.546	-170.414	-158.018	-175.356	-175.479	-185.846	-192.982
48.4268	42.3598	52.7034	26.9702	1.98954	25.1279	52.399	70.759	57.0878	72.2515	55.8706	67.6574
50.5627	44.6179	54.6744	26.5973	-0.443038	23.2959	51.4549	70.9197	56.8213	72.343	55.0862	67.2712
-7.07029	-11.9891	0.230118	25.2099	15.4575	14.434	5.12871	-0.218345	-11.1244	-7.63477	-10.4701	-2.85769
-18.1862	-23.0493	-13.5213	-4.09786	-28.8644	-48.4262	-62.3351	-65.617	-79.8686	-79.5655	-84.6703	-79.4854
16.5736	8.95136	18.359	-11.7087	-37.3552	-44.4846	-28.068	-15.4935	-29.5767	-21.2956	-33.1068	-28.863
-5.11385	-10.0186	1.56052	20.6278	6.85656	4.4287	-3.4241	-6.79932	-18.5558	-14.8289	-19.0768	-11.4449
30.238	24.6336	32.1534	-3.56596	-44.1369	-43.2818	-26.0665	-8.2865	-25.4983	-15.162	-32.6984	-23.5136
45.2385	41.289	53.7728	63.2696	48.8788	86.5399	102.205	111.598	100.154	114.864	102.504	118.888
-17.6876	-25.3943	-14.0985	-13.3221	-24.2931	-46.0231	-49.5149	-51.8665	-63.0916	-61.6666	-63.9034	-63.4887
3.19493	-2.83027	10.3669	29.4275	25.7922	31.7352	31.8747	29.5156	20.041	26.2293	23.0708	30.2491
53.2219	48.3317	61.2999	63.3678	52.183	93.8005	117.313	129.747	119.082	135.826	122.768	138.545
34.64	29.1874	36.9745	2.45069	-37.1324	-31.7287	-12.8532	5.53307	-11.4274	-0.0890404	-18.0306	-7.8706
-9.06922	-15.8935	-5.81527	-11.8963	-31.9852	-50.1712	-51.5889	-49.9774	-63.1063	-60.3231	-66.2025	-63.445
2.36815	-3.70933	9.08851	24.966	19.0932	22.6084	22.7617	21.0707	11.106	17.0103	13.3608	20.167
-5.22363	-10.0445	1.0884	17.3292	0.812732	-3.29443	-11.2466	-13.8401	-26.1917	-22.6315	-27.587	-19.9873
-26.0086	-33.445	-23.5202	-27.4783	-46.1212	-78.1762	-86.4489	-88.9907	-101.953	-102.77	-105.666	-106.359
47.8086	41.4712	49.7464	5.76259	-31.1626	-18.206	11.1667	34.1668	17.9139	32.3991	12.7798	23.1145
-5.98372	-12.6178	-1.59261	-0.146088	-15.1169	-26.5784	-27.6687	-27.3846	-39.3826	-35.6943	-40.625	-36.7102
14.8969	6.64479	15.1376	-26.3509	-56.549	-70.8981	-52.3005	-37.3117	-52.3841	-44.6157	-57.5772	-55.1542
-19.2366	-27.1897	-18.4156	-38.8479	-64.4011	-98.769	-100.471	-97.555	-111.94	-111.53	-117.566	-118.862
75.603	73.8185	78.1268	25.1774	-43.3837	-13.1452	16.153	49.2965	26.397	44.9462	13.4613	34.6705
-22.651	-28.7251	-19.9719	-24.0985	-51.6339	-81.6883	-92.7429	-93.88	-108.752	-109.422	-114.902	-112.977
-22.6449	-27.9767	-18.7607	-13.3604	-39.0048	-64.4611	-78.771	-82.0767	-96.5516	-97.219	-101.971	-98.406
-13.2889	-17.2787	-6.62873	16.2264	-3.35058	-11.8483	-27.2575	-32.746	-45.8447	-44.3161	-48.5521	-40.5698
-8.04635	-12.7554	-1.12578	21.3007	7.8873	4.45184	-5.83857	-10.5783	-22.2872	-19.2152	-22.8306	-15.1752
-10.8402	-17.0284	-7.19775	-9.37092	-31.5043	-49.6576	-54.4234	-53.8695	-67.4656	-65.2501	-71.2158	-67.5457
-18.1399	-24.6713	-14.6272	-14.2926	-34.0449	-57.2621	-64.8513	-66.5565	-79.6999	-78.9413	-83.1641	-81.0222
-9.76462	-14.901	-3.08935	18.239	6.57489	1.28665	-8.37711	-13.3765	-24.7169	-21.8882	-24.8684	-18.1961
-9.06572	-14.0123	-2.43924	18.1561	4.78166	-0.398529	-10.2719	-14.8406	-26.5468	-23.6692	-27.1759	-20.1396
1.56756	-4.62253	5.77323	2.08529	-17.8859	-25.538	-23.7912	-20.4415	-33.4571	-28.3947	-35.7956	-30.2928
-9.94788	-15.3256	-3.16711	19.098	9.79852	5.01862	-4.01651	-9.42901	-20.2568	-17.3253	-19.6992	-13.3806
-1.80492	-7.40334	4.64005	20.3227	9.8035	9.06756	5.50105	3.30916	-7.70436	-3.00473	-7.10416	-0.209828
4.05428	-1.41462	10.7536	25.6225	15.1262	19.2034	18.2875	17.5105	6.55359	12.5336	7.52139	15.478
36.379	31.0854	38.9391	5.35934	-34.1818	-26.7981	-7.63509	10.9158	-6.02201	5.68326	-12.4849	-1.762
5.37479	-0.113999	13.4117	38.2598	35.7439	46.4037	45.4008	42.1882	32.9674	39.6258	36.5715	45.2139
44.425	39.2452	51.1125	46.4017	29.8516	60.0098	80.5252	92.9335	81.0337	95.6102	82.4395	96.0632
-9.78465	-13.8735	-3.6515	13.3359	-9.01571	-17.4019	-30.1915	-33.481	-47.1456	-44.9639	-50.5579	-42.49
0.666556	-4.87911	8.34769	32.6461	28.8738	34.9854	31.7962	27.7945	18.2601	23.8244	21.179	28.979
-17.4764	-24.1347	-15.1459	-24.5078	-50.4623	-78.1964	-84.2147	-83.2548	-97.7299	-97.1077	-103.169	-101.62
6.2806	0.508745	14.4587	40.004	40.2572	52.3194	52.6638	49.2903	40.6801	47.7067	45.1793	53.559
0.0420527	-5.86258	7.06335	26.4431	21.3579	24.5117	22.6032	19.6141	9.79572	15.2026	12.1975	19.0926
-21.3823	-25.2412	-15.8368	2.06994	-24.2923	-42.9234	-62.5163	-68.1665	-82.8067	-83.4096	-88.1399	-81.4573
-3.32565	-8.84003	3.56818	23.5427	15.2464	15.371	10.3857	6.7924	-3.75612	0.704104	-2.51601	4.49451
-7.88182	-12.6826	-1.77334	14.1333	-3.4796	-10.2045	-19.5621	-22.5674	-35.1805	-32.263	-37.0784	-29.8748
-47.3271	-54.9217	-46.8701	-56.6594	-84.2029	-138.719	-156.942	-162.108	-177.185	-183.123	-185.015	-189.541
-21.672	-26.4732	-17.8481	-13.4204	-43.2978	-68.7678	-84.2579	-86.8374	-102.226	-102.947	-108.86	-104.374
24.9811	18.3102	26.434	-10.3709	-45.59	-49.3523	-31.2091	-14.7083	-30.7963	-21.234	-36.7577	-30.0907
5.81149	-3.71396	7.02009	-22.3458	-36.8273	-52.0373	-34.8953	-25.578	-37.3198	-30.6473	-38.2007	-38.5271
-9.66798	-14.6874	-3.87727	10.3791	-7.39631	-16.4814	-25.8942	-28.9148	-41.5761	-39.0346	-43.6656	-37.1607
-16.9655	-21.5527	-12.94	-9.19209	-39.8498	-61.546	-75.2696	-76.648	-92.165	-91.9094	-98.7428	-93.2344
0.834197	-4.43874	8.35278	31.2677	24.5688	29.8953	26.0023	22.547	12.378	17.8051	14.4116	22.5886
37.7953	32.1811	44.6891	44.8335	33.2507	60.2831	78.4267	88.027	77.1459	90.5492	79.6919	91.8702
24.0635	13.6734	29.415	24.1635	38.7419	53.754	81.1408	87.0463	81.7611	93.9724	91.1267	93.5157
-1.64158	-6.88968	6.2061	32.9259	28.2508	33.3474	27.7816	22.8408	13.0859	18.0602	15.6306	23.6598

## Sheet: TSX
2012-05-20	2012-06-11	2012-07-03	2012-08-05	2012-09-29	2012-11-01	2012-12-15	2013-01-06	2013-01-28	2013-04-04	2013-05-18	2013-07-01	2013-07-23	2013-08-25	2013-10-08
0	0.913223	0.438406	-8.18634	-12.2163	-16.4221	-18.2141	-25.5944	-24.8633	-36.8688	-45.1224	-54.1063	-60.474	-65.3311	-71.0077
0	-3.31394	-5.8931	-8.98225	-14.9795	-17.3143	-21.1044	-25.2748	-28.6904	-30.5003	-32.0977	-33.3395	-34.8439	-36.3627	-43.9911
0	8.77414	11.5944	10.1571	3.678	5.06369	4.22069	-0.718866	-0.613435	-10.2751	-13.2352	-17.9255	-33.8737	-29.7538	-39.9819
0	7.48946	4.61807	-1.47009	-10.5048	-13.8165	-11.9498	-21.2744	-28.6593	-36.3575	-48.9127	-62.337	-68.1286	-83.9319	-86.3379
0	6.07489	1.96732	-3.30929	-7.57637	-12.4133	-11.3463	-15.0464	-21.0434	-35.9297	-47.8789	-60.4257	-68.8786	-73.3794	-76.9213
0	-15.3643	-16.7275	-25.0984	-27.7632	-32.0214	-34.0581	-35.8506	-47.606	-36.0274	-43.1028	-58.9385	-53.257	-47.8127	-47.9511
0	8.9714	18.5685	23.4039	50.2083	47.837	36.4324	46.6267	28.8992	48.4832	24.4862	-9.08933	4.49551	9.60433	12.826
0	-9.20002	-7.17523	-7.4843	-14.0552	-20.5218	-21.283	-13.5969	-20.8643	-8.25256	-18.28	-12.9367	-10.6091	-16.5115	-16.3561
0	-8.38465	-6.11396	-20.472	-31.9858	-31.5693	-53.5235	-53.5908	-50.3113	-55.5087	-53.9821	-64.5024	-58.2165	-62.7116	-65.9179
0	-4.40243	-11.1041	-4.40845	-20.9821	-29.9152	-40.5763	-41.7215	-40.4797	-50.4868	-65.0642	-69.7005	-69.8246	-78.3483	-78.4557
0	-9.9637	-8.32989	-8.37858	-14.6448	-19.381	-20.8874	-11.8644	-10.3574	0.624377	-9.47435	-2.56383	-0.0273667	-6.75627	-6.25954
0	12.4525	0.23437	12.8877	-15.3364	-6.5904	-17.8844	-12.4253	-18.9113	-28.887	-28.588	-45.7877	-38.7855	-49.3451	-51.8093
0	11.4636	9.22522	9.57187	0.881691	-7.74971	-4.38412	-3.472	-11.6615	-19.2539	-29.9217	-54.0283	-55.9046	-47.6535	-52.3557
0	-15.9758	-1.60183	-12.25	-6.6883	-11.8138	-24.8689	-21.732	-17.9631	-24.079	-21.0986	-38.0435	-42.7348	-37.5987	-42.005
0	5.97875	6.47929	6.03193	4.52378	3.72276	6.31498	0.118646	-0.169444	-3.21829	-10.6788	-17.9166	-20.1668	-25.0153	-27.9712
0	-0.82033	-2.36315	-5.60881	-6.21587	-11.7056	-6.48635	-8.51108	-19.1283	-22.9376	-32.4422	-46.5235	-40.3577	-54.4061	-55.2757
0	3.07604	-6.74724	-5.85617	-16.5603	-20.7365	-19.6571	-21.6153	-28.3951	-35.2703	-44.939	-57.7464	-60.8779	-65.4405	-69.9749
0	-8.67541	0.230182	1.53636	-6.40095	-10.9615	-11.7328	-8.0317	-3.70084	-15.4106	-14.0826	-20.3101	-23.8933	-23.6863	-29.2768
0	-2.72101	-4.49969	-1.89515	-5.06225	-8.35691	-7.04826	-14.6398	-16.1457	-14.518	-15.7605	-13.7295	-10.3387	-10.5844	-12.2904
0	-2.68194	-4.43411	-9.49899	-15.0852	-17.981	-24.529	-27.6237	-31.1194	-32.861	-35.2342	-35.5043	-38.3709	-39.0148	-47.7558
0	-0.294496	0.583144	-0.826104	-9.34416	-13.2813	-17.0962	-19.7968	-22.6064	-32.1567	-39.1013	-49.677	-54.0796	-59.3761	-63.0876
0	7.62135	3.05071	-1.92123	-13.8293	-18.1631	-22.8906	-22.9609	-28.3245	-37.6163	-50.3242	-63.1466	-66.9183	-75.9069	-86.2281
0	1.85409	-2.33124	-5.2668	-11.1366	-17.5362	-21.4433	-23.218	-26.994	-27.8363	-37.7157	-42.6583	-41.4706	-48.4306	-52.4867
0	9.76207	-0.0247619	2.01403	-15.7305	-19.1561	-23.6178	-21.5954	-30.713	-37.6327	-60.8434	-67.5113	-66.4389	-66.4037	-72.8957
0	-3.18997	-12.827	-17.7396	-28.0776	-21.6575	-33.5823	-34.3577	-44.6094	-46.6688	-58.9369	-62.2915	-68.8001	-67.7464	-84.3822
0	-3.2826	-3.75454	-25.0269	-20.0887	-28.8597	-32.8396	-32.3352	-28.4618	-48.3146	-50.9815	-64.3036	-67.5124	-64.8745	-71.0056
0	2.51098	0.141378	-7.84498	-13.2604	-18.8804	-21.49	-27.1844	-30.7129	-44.2152	-55.1515	-67.4129	-70.8819	-78.3114	-86.2531
0	-0.754179	-1.47668	-6.23744	-12.5179	-14.8057	-19.0082	-20.9272	-19.2651	-27.2586	-34.3269	-43.0745	-43.1149	-48.0433	-54.588
0	-0.691328	-10.7638	-7.14461	-20.1455	-23.0433	-34.4701	-38.9357	-31.8815	-49.5971	-57.0383	-66.8088	-74.7347	-81.1443	-84.7744
0	-5.01684	-15.9331	-22.7306	-40.5416	-33.6962	-46.3996	-56.0597	-65.7508	-78.274	-75.807	-80.7637	-83.5269	-68.5159	-90.7681
0	8.4978	-3.28461	0.716139	-15.118	-18.7306	-22.66	-18.3302	-23.4537	-32.753	-35.4183	-46.6977	-51.2942	-52.8637	-60.4995
0	1.37979	-0.272615	-4.31907	-11.7142	-13.7485	-17.3232	-19.8729	-16.7044	-24.4424	-31.8552	-39.2606	-39.3697	-44.3743	-52.5637
0	-0.40183	-5.2411	-5.85539	-13.3224	-20.5993	-21.8063	-23.7314	-29.5709	-34.3857	-44.3957	-52.1514	-52.3629	-55.1993	-61.4455
0	-1.70984	-3.5483	-2.1895	-7.47463	-10.4875	-9.75025	-16.8967	-15.7826	-17.9957	-15.8147	-15.6526	-13.17	-12.0362	-15.7965
0	9.05021	6.67756	3.42557	-10.7247	-13.0301	-26.0335	-18.7273	-16.4943	-21.5447	-33.3007	-33.6552	-37.2855	-45.4271	-52.7091
0	4.00149	0.526405	-2.6864	-9.76646	-16.2035	-17.7144	-21.4104	-23.5702	-37.8383	-51.4481	-66.9903	-71.4848	-74.289	-82.629
0	-5.05539	-6.00972	-11.4561	-18.1518	-22.9974	-28.6253	-34.6589	-38.6702	-45.3299	-50.7762	-50.1691	-53.5601	-57.7414	-64.6645
0	-7.97251	-9.48272	-5.43888	-3.95211	-8.47231	-13.3884	-17.8063	-23.4915	-24.1034	-27.5638	-33.7544	-36.0833	-32.3926	-35.5061
0	4.74813	2.34058	3.37938	-6.88419	-13.2564	-13.1994	-19.5111	-24.5841	-32.8439	-38.1988	-49.0403	-50.9683	-55.3002	-58.8832
0	-7.81429	-6.63769	-11.2607	-22.4195	-31.9368	-38.567	-42.5751	-50.8852	-54.2928	-61.3877	-58.9196	-67.4271	-78.8354	-66.3072
0	-15.7373	-16.5431	-18.2629	-27.9806	-35.9552	-32.2868	-43.3857	-38.226	-55.3652	-55.3172	-60.3342	-69.3771	-74.2384	-80.8895
0	-2.95897	5.42603	-4.94915	-13.1261	-17.6527	-20.3988	-19.2943	-23.0294	-38.9751	-55.9433	-47.5985	-38.5947	-56.7272	-72.8075
0	-4.00829	-7.37389	-7.50889	-21.4302	-26.5463	-39.0194	-50.7687	-44.9024	-52.2705	-69.0093	-71.0165	-69.2099	-76.4684	-76.4072
0	8.03548	-6.95247	-13.5865	-19.7429	-25.5912	-14.4762	-28.9831	-32.9554	-50.0462	-62.1476	-91.0277	-81.6478	-90.1862	-76.23
0	11.983	9.23637	11.2558	2.27838	-0.947177	1.14006	-1.44311	-6.9575	-6.0449	-17.3278	-28.065	-31.3835	-33.4493	-36.6364
0	1.85108	-0.543879	-2.44903	-14.5408	-22.3156	-35.1836	-37.8733	-40.5063	-48.3635	-56.0497	-64.9769	-63.0263	-70.0689	-71.0514
0	-7.56454	-4.13187	-1.78209	-7.91876	-17.4115	-21.268	-20.1542	-25.2239	-27.1474	-32.5361	-33.156	-35.397	-40.2368	-43.4397
0	-7.52425	-9.52974	-6.66801	-6.39591	-7.48282	-14.7116	-20.5568	-26.4631	-25.6008	-36.6013	-43.0082	-47.1973	-44.5883	-47.8788
0	-6.80151	-9.18779	-15.3245	-30.085	-37.3902	-43.2585	-58.0191	-63.2803	-73.014	-79.0781	-82.1552	-88.2512	-95.171	-113.265
0	-8.44882	-13.5241	-18.6514	-25.2231	-31.6466	-32.0403	-38.3352	-52.1068	-57.9687	-64.7544	-62.115	-72.6051	-77.806	-96.2313
0	-66.2865	-65.3734	-38.6331	-50.7649	-63.9149	-69.396	-65.7055	-89.4266	-106.556	-116.078	-113.815	-115.384	-134.688	-148.491
0	5.35712	-2.03608	-12.6832	-17.3543	-23.3355	-29.8741	-28.3738	-34.0674	-42.462	-59.3814	-62.013	-66.7789	-67.208	-72.6145
0	-4.57596	-6.6602	-14.1801	-18.1867	-26.3677	-21.5489	-24.6762	-33.0183	-33.9445	-59.7467	-56.7687	-56.8015	-68.9362	-71.4647
0	-4.71328	-4.64879	-13.194	-13.5819	-17.2128	-25.7268	-20.9988	-22.8318	-36.4608	-41.6994	-52.3869	-63.9891	-67.9113	-74.6868
0	-0.332358	-1.41065	-9.20384	-14.2391	-18.0964	-22.3172	-27.8566	-28.0985	-39.9624	-48.7213	-57.0439	-63.6607	-70.2014	-75.7644
0	-1.53096	-3.04718	-6.13354	-9.09858	-10.4916	-14.7184	-17.5509	-20.8922	-21.5351	-21.7979	-20.4055	-21.969	-25.0882	-28.803
0	-1.7173	-2.97141	-7.64136	-15.5121	-20.692	-23.7902	-27.6811	-32.5556	-41.1899	-49.5263	-59.2148	-63.3864	-66.9309	-73.3937
0	-8.25031	-8.01465	-12.2593	-22.3256	-27.4279	-30.39	-42.6629	-46.0279	-50.063	-51.3479	-47.6813	-49.3878	-54.7332	-60.5471
0	-6.21257	-15.0935	-11.0558	-22.6501	-31.9207	-48.193	-41.9192	-47.8947	-52.3154	-63.334	-68.2009	-67.2104	-74.7476	-75.884
0	25.8736	16.4398	34.0855	32.469	31.4814	52.8185	71.7528	46.3043	100.628	102.399	84.391	91.2213	94.8036	100.674
0	-22.2526	-17.9258	-26.1637	-43.6835	-43.3736	-48.7559	-47.7871	-11.0279	-64.1269	-52.8626	-86.0766	-84.4915	-80.965	-93.5371
0	-4.48988	-7.21144	-10.1047	-16.6037	-19.796	-25.6005	-31.0276	-34.8983	-38.4683	-41.2428	-41.8054	-43.5221	-47.4609	-53.8504
0	9.48404	7.07358	8.45312	-7.51059	-11.7694	-16.9761	-18.1521	-18.207	-22.4335	-26.8138	-40.3478	-38.8755	-41.9413	-49.8568
0	-5.89208	-6.69257	-13.7562	-20.1602	-24.7542	-30.8241	-34.8017	-39.5966	-41.9482	-46.3169	-46.1894	-50.3373	-53.2762	-61.1277
0	0.600459	-10.4655	-9.72589	-2.85569	-19.0088	-26.3716	-25.0864	-30.2815	-32.0978	-58.9696	-51.4543	-49.1137	-47.5206	-59.9758
0	2.416	-0.109922	-4.67807	-8.74556	-13.4751	-16.0889	-21.0104	-24.1756	-33.8178	-44.7116	-54.0882	-58.0012	-63.4585	-68.8851
0	-5.65198	-11.8261	-14.1173	-24.0018	-33.0211	-40.1608	-40.5745	-44.5059	-53.13	-61.2957	-68.3172	-63.759	-71.802	-71.9092
0	-2.36197	-3.51064	-15.0934	-19.7812	-24.568	-23.5964	-34.9875	-39.2455	-54.201	-65.4692	-77.3901	-86.3956	-98.6784	-99.9109
0	3.37679	0.630157	-4.40174	-7.62173	-12.4354	-14.586	-19.3415	-20.8333	-33.0357	-44.6567	-57.071	-60.3083	-66.3284	-71.8478
0	2.80532	0.297606	-4.30962	-7.42961	-11.5227	-15.4342	-20.3561	-23.1129	-32.4504	-40.6282	-52.041	-55.784	-57.7803	-64.7903
0	-0.33152	-3.35697	-11.401	-14.58	-19.7527	-22.5757	-28.3905	-28.9344	-41.3241	-50.0975	-60.2766	-65.7363	-71.1472	-78.201
0	-10.5781	-22.8845	-39.4653	-40.5702	-66.0575	-53.6588	-63.7711	-69.0359	-76.6839	-78.2197	-106.039	-116.705	-125.967	-130.957
0	0.179182	-3.57982	-11.5744	-19.1399	-27.1829	-27.626	-30.909	-36.3524	-47.7379	-56.9538	-74.8485	-81.797	-90.5704	-97.5156
0	2.13747	1.37868	-4.2071	-6.71922	-9.85824	-11.1958	-12.2687	-15.542	-23.8498	-31.2031	-40.1304	-39.2097	-38.928	-44.6413
0	0.148591	-3.01796	-7.58065	-14.9873	-20.6851	-24.2277	-28.314	-31.9593	-40.6364	-50.4372	-58.3893	-60.9518	-65.2274	-71.8145
0	3.9693	0.545982	-5.75214	-9.57388	-14.9261	-16.3055	-22.2969	-22.5838	-36.2388	-46.6979	-56.3761	-63.5441	-68.484	-74.375
0	-1.28928	-3.88986	-7.02228	-6.62379	-12.4327	-13.1035	-17.4276	-18.7918	-25.6437	-32.502	-38.8989	-36.9119	-40.275	-40.4305
0	4.81171	2.40453	4.93912	2.94957	-1.84922	-16.167	-10.9497	-13.7963	-16.3359	-24.6398	-28.7909	-30.2551	-22.5518	-23.9784
0	2.72746	5.1763	4.20787	-3.91687	-9.67528	-3.59074	-4.74492	-11.0386	-11.7355	-21.1329	-20.2148	-18.9361	-19.2637	-18.9099
0	-5.8378	-2.08507	-2.03377	-9.66794	-11.7228	-6.31241	-10.9248	-9.8196	-14.517	-13.6472	-10.1175	-7.60597	-7.69373	-6.96953
0	7.57164	4.28755	3.83363	-7.13153	-10.8932	-14.7417	-12.9931	-19.6853	-23.5466	-37.0871	-45.338	-46.4141	-47.3539	-52.3715
0	-5.34248	-3.58847	-7.56448	-14.8688	-20.9822	-21.0675	-29.9493	-35.4494	-37.0084	-37.986	-39.1199	-39.8438	-43.1618	-44.1687
0	3.282	1.57599	-5.8907	-10.6142	-17.4889	-19.7134	-20.9825	-26.4356	-35.1121	-47.2889	-65.9709	-72.9746	-76.7696	-85.0815
0	-1.67728	-5.40299	3.4218	-0.139718	-6.88853	-3.35626	2.06766	-3.42822	-6.10352	19.2734	31.2716	33.4627	8.48828	0.414343
0	-1.50237	-1.7768	-8.27915	-11.217	-14.9034	-17.6243	-24.2819	-24.379	-33.8872	-41.8163	-51.1047	-56.069	-62.8578	-67.9436
0	27.8141	21.1356	20.6581	7.82893	4.03036	3.24755	3.13495	-0.886704	-10.38	-19.5545	-25.3799	-24.318	-20.9865	-29.408
0	16.0669	18.3755	17.2513	4.69287	1.92329	-0.277717	6.86116	0.629104	-0.0617271	-15.2991	-21.8612	-19.8905	-13.4378	-21.0193
0	0.506126	-0.183219	0.0646869	-8.06223	-11.9145	-13.6547	-19.0821	-23.0108	-17.6671	-19.9223	-22.1541	-21.2965	-23.0759	-21.9783
0	1.87653	-1.43045	-0.654814	-11.0514	-20.0991	-19.7709	-15.5674	-19.0944	-24.7854	-36.8646	-40.4502	-41.8977	-43.489	-46.6622
0	15.6143	1.28832	4.90056	-14.7632	-18.4213	-22.0942	-21.8566	-28.8977	-35.0436	-55.747	-63.7204	-63.2113	-60.4802	-66.2829
0	11.2956	6.36374	1.71751	-4.27481	-8.33669	-11.6457	-19.0401	-23.9706	-40.3067	-51.8353	-64.8652	-76.5039	-88.1727	-90.9007
0	-21.1083	-14.5851	-14.6319	-20.2573	-25.5339	-31.4066	-32.888	-24.67	-27.9178	-36.7622	-30.9722	-29.5962	-38.9047	-37.1182
0	1.04952	0.741438	-3.89052	-8.12512	-12.6129	-15.0323	-20.0725	-19.274	-29.8116	-38.7687	-48.3569	-55.0381	-63.0507	-67.7271
0	4.03947	1.55287	-3.86457	-9.33273	-18.1294	-21.2458	-19.7114	-23.4123	-33.1904	-49.2907	-60.6327	-61.5584	-59.9614	-70.7176
0	0.150255	0.209182	-9.67295	-14.0802	-19.5487	-22.6764	-33.3939	-32.9897	-39.8727	-47.8765	-53.5182	-57.1396	-63.4627	-65.8703
0	-6.10728	-5.33163	-0.984661	-7.32913	-12.8897	-11.44	-12.6151	-14.8723	-19.4484	-21.106	-25.7669	-25.8588	-22.8419	-23.5005
0	0.67125	2.07572	-2.57159	-9.83706	-13.4487	-16.1118	-16.1631	-18.8286	-25.1629	-32.7286	-41.9629	-45.3015	-43.5503	-54.0937
0	0.744706	0.0331782	0.707808	-7.01922	-9.60536	-14.1926	-17.2333	-22.8154	-21.0592	-23.5485	-20.1174	-20.2165	-24.7166	-27.1677
0	-10.7619	-18.2244	-22.7184	-31.1291	-32.1824	-38.0852	-44.7863	-46.2362	-61.9247	-70.9447	-69.6918	-76.4258	-82.1763	-85.6908
0	-4.59699	-9.01986	-11.8316	-16.052	-18.6262	-22.2329	-27.6176	-27.5072	-39.0437	-49.0464	-58.3324	-61.8173	-70.1376	-75.8764
0	3.31115	2.16372	-2.40443	-9.3369	-13.7549	-13.6612	-21.8503	-24.3202	-36.245	-47.9675	-54.742	-60.0683	-70.9218	-72.3707
0	-6.19501	-6.18176	-10.8061	-18.35	-24.2307	-32.7237	-34.6483	-39.3112	-41.3054	-49.5959	-51.357	-53.5983	-60.2658	-63.6263
0	1.04743	3.07351	-11.7228	-12.2331	-14.9249	-16.0791	-19.8917	-27.1174	-49.7945	-53.6145	-64.5875	-67.5868	-72.807	-75.7565
0	-2.16105	-5.56726	-8.29501	-14.3065	-16.5311	-21.948	-24.9545	-28.6032	-30.6459	-31.4463	-33.3232	-34.4746	-35.4107	-43.2429
0	4.8214	9.15968	4.19249	-3.00264	-5.64801	-7.26681	-11.3752	-22.0786	-21.641	-40.1477	-41.4483	-51.7279	-60.7894	-56.6898
0	-2.59536	-4.51806	-7.0818	-14.3446	-16.5929	-23.7094	-26.0773	-28.1895	-43.5084	-53.6452	-69.4737	-77.8282	-84.3121	-86.9598
0	-11.1862	-13.1287	-18.3286	-18.9031	-23.2043	-32.6539	-44.4603	-26.0558	-27.05	-44.8956	-53.8008	-55.8081	-51.769	-58.6676
0	3.12665	4.01049	-2.59375	-7.63384	-8.2568	-8.05401	-14.2509	-17.7171	-28.2297	-37.6894	-45.0142	-47.4102	-57.0984	-59.8582
0	-7.10193	-10.4897	-12.6842	-23.0348	-27.2257	-31.5161	-30.1202	-28.4661	-36.6954	-44.4644	-48.7036	-53.6575	-46.1166	-53.4644
0	-3.37158	-5.31113	-12.7605	-20.6906	-26.5653	-37.9867	-41.143	-45.0295	-50.4346	-54.9488	-57.935	-61.4404	-65.7963	-76.7243
0	8.52531	7.79086	7.63341	0.217639	-5.51226	-7.67074	-8.72287	-10.3167	-14.0426	-30.3512	-35.9284	-36.4919	-35.0725	-40.2645
0	-3.39295	-2.94394	-8.21394	-12.7531	-17.4488	-20.7843	-25.4482	-26.4724	-36.2309	-42.8291	-53.3378	-56.0755	-64.4939	-70.0629
0	-3.01688	-4.05348	-6.08006	-6.27601	-11.2494	-12.9134	-23.7555	-28.8111	-39.1723	-42.0363	-46.2453	-46.8492	-55.1778	-56.3258
0	-11.6411	-15.2434	-20.2438	-29.0996	-33.6634	-40.0802	-47.9367	-54.7444	-70.7282	-82.4995	-97.4228	-104.358	-109.616	-118.457
0	9.09342	15.2029	7.2814	0.223373	-7.04345	-4.97826	-4.24402	-6.87939	-16.6466	-21.1731	-34.7789	-34.9924	-36.5015	-43.8568
0	-22.3862	-19.501	-32.0994	-29.392	-34.451	-50.8921	-58.9312	-58.9748	-90.1325	-99.4428	-112.932	-115.33	-133.442	-121.363
0	4.2056	3.3174	-7.07934	-8.00916	-11.1787	-15.597	-18.2024	-18.549	-33.9423	-42.9095	-54.5687	-61.7021	-67.103	-73.2977
0	3.88908	-7.50884	-6.46233	-15.7831	-18.1436	-20.233	-26.6401	-20.7217	-39.704	-51.5568	-51.1788	-64.6739	-70.0396	-72.7966
0	5.82503	-0.26945	-9.37861	-21.694	-26.9606	-35.8934	-35.6494	-34.8867	-49.8366	-71.5634	-79.8014	-90.8789	-94.0061	-102.504
0	-2.52942	-2.82592	-12.8446	-20.3842	-24.3385	-36.6838	-35.8704	-39.6772	-44.2171	-42.7278	-46.8338	-49.2606	-57.8328	-56.4315
0	14.1989	11.2739	16.8112	-0.465934	-2.8679	-4.65655	1.54828	-8.82935	-5.31141	-18.0486	-26.5573	-32.6546	-31.8583	-33.2965
0	-5.93148	-4.73172	-10.5648	-22.0788	-34.5608	-44.8083	-48.3782	-52.8425	-62.8183	-70.2024	-72.7113	-75.9587	-83.2822	-90.6274
0	7.79719	7.17302	7.84881	-7.14382	-0.934069	-7.19374	-33.9583	-26.7517	-27.4158	-34.6691	-52.3158	-54.084	-64.9495	-71.4503
0	-4.47701	-4.85152	-9.08528	-13.5388	-16.8484	-24.9687	-27.1357	-29.2196	-30.5822	-31.0389	-28.8842	-32.8623	-32.2615	-39.3564
0	-3.9444	-5.21399	-8.81355	-6.45067	-12.2726	-16.1309	-20.8047	-25.8166	-33.8513	-37.1647	-41.2864	-41.711	-52.2387	-52.2872
0	-5.69709	-6.42609	-6.90758	-14.2364	-17.9103	-20.5978	-22.9977	-25.6791	-29.9481	-33.0083	-31.5784	-33.4864	-36.0585	-38.6974
0	-5.0136	8.1305	5.01201	1.35425	-1.83562	-2.44514	-15.1927	4.3241	-22.2195	-37.9811	-64.6285	-68.8829	-60.5842	-71.4789
0	-1.09554	-2.40744	-4.77908	-8.37132	-11.9767	-12.0339	-16.0823	-17.368	-21.8099	-30.629	-38.7762	-38.0146	-39.8643	-39.3802
0	8.22595	3.08055	0.31731	-5.94127	-9.05586	-9.97484	-10.947	-18.9169	-27.6334	-38.938	-47.8968	-47.7034	-51.1749	-53.8105
0	-1.65174	-2.69964	1.44112	0.52066	-0.596593	-13.2339	-9.30303	-10.7939	-16.7342	-12.0599	-18.4669	-17.6515	-12.6539	-16.2323
0	-2.31829	-5.35529	-14.0479	-26.5388	-29.3861	-34.3642	-32.9101	-41.6227	-36.6398	-39.9799	-47.4212	-50.7514	-46.7316	-57.1868
0	-2.4998	-3.92484	-5.53749	-16.9579	-22.0938	-26.3277	-26.2473	-30.079	-34.7565	-44.4473	-54.2343	-54.8403	-63.0766	-76.0514
0	-6.41585	-8.79179	-17.1304	-24.2507	-28.2765	-31.1752	-37.1312	-40.141	-40.6339	-48.9472	-61.1793	-66.8906	-68.3905	-75.2479
0	-7.8723	-6.91665	-6.84711	-23.3207	-27.8007	-33.2234	-37.5589	-38.8137	-53.9046	-58.0523	-63.7531	-77.0385	-78.8629	-83.9862
0	2.54618	-2.75348	0.102545	-9.30908	-14.1768	-17.8002	-20.6176	-23.4144	-23.138	-34.0773	-37.4678	-40.9213	-42.7317	-49.3131
0	-0.14768	-1.76955	-7.55758	-12.1829	-15.67	-19.201	-25.2249	-26.0218	-34.1103	-44.1833	-54.0493	-57.585	-64.4648	-69.0874
0	9.468	7.38831	3.79061	-4.03248	-8.55319	-12.0177	-13.1345	-17.3398	-26.6813	-40.9196	-52.9424	-56.2981	-65.4746	-74.9615
0	8.3932	6.55391	9.6915	10.216	8.70633	0.0165786	0.150563	6.26624	9.92851	-1.40276	-4.0516	-6.29152	0.592178	-0.686415
0	-13.3028	6.84247	-38.0331	-17.0186	-27.0011	-55.9563	-45.8749	-49.114	-88.2719	-101.873	-95.2663	-98.4567	-104.218	-120.875
0	-2.44918	0.0187435	-12.8227	-7.63841	-4.2265	-4.80781	-20.4675	-23.8982	-20.6111	-31.0094	-38.8684	-43.6152	-35.5481	-49.4687
0	3.52245	1.35165	-6.30491	-10.1108	-15.0564	-17.0021	-23.3569	-24.5775	-37.35	-48.1126	-59.2762	-67.167	-73.56	-80.6413
0	-0.672728	-2.62232	-7.90929	-14.9169	-18.9502	-21.0567	-26.1458	-26.7382	-34.7511	-40.9535	-50.0709	-53.9883	-60.6191	-64.7617
0	-5.1854	-6.82988	-13.361	-20.3349	-24.825	-30.7042	-35.5336	-40.5402	-42.9877	-47.3646	-47.2789	-50.8222	-53.9309	-62.2997
0	0.555659	-0.667395	-5.68217	-10.8708	-14.2522	-18.9896	-18.6782	-20.9861	-33.1335	-40.9296	-48.2024	-49.5913	-51.0275	-59.6224
0	-2.71593	-3.57591	-4.72399	-5.53445	-11.576	-13.1201	-23.261	-17.5844	-24.5789	-32.7684	-37.2955	-42.1378	-47.5033	-50.6662
0	0.256803	-11.2998	-14.9833	-26.501	-32.6311	-37.6531	-42.4402	-50.7314	-41.5773	-51.3897	-50.286	-54.3341	-50.3191	-63.8732
0	-1.43791	-1.55009	-0.625472	-7.427	-12.8786	-16.4628	-16.5251	-26.3407	-26.6928	-28.3428	-30.2755	-30.7837	-38.7637	-37.1109
0	-3.9192	-5.29516	-11.1354	-23.2864	-36.6717	-31.5202	-33.5699	-33.1249	-38.4605	-34.3599	-47.5244	-51.8143	-64.7536	-60.8569
0	-1.23198	-2.75823	-8.24492	-13.6113	-19.6627	-22.2751	-23.4867	-26.0611	-39.4121	-50.1557	-63.5015	-67.7885	-75.0779	-81.3686
0	-6.68039	-4.09833	-8.73139	-16.2136	-20.9415	-24.9876	-31.0852	-36.0855	-43.2938	-48.1053	-49.0432	-51.0806	-57.3111	-61.6212
0	1.87559	-2.60331	-26.9645	-19.7559	-22.2659	-27.2243	-33.1061	-35.5515	-48.6801	-52.5866	-65.0756	-67.1454	-75.067	-80.2375
0	4.34293	-1.01355	-2.79819	-6.14196	-11.3244	-11.8551	-12.7507	-19.654	-29.9599	-36.1207	-55.6889	-62.0515	-71.3975	-76.137
0	-3.27042	-3.43905	-7.86617	-7.05464	-13.5715	-16.779	-24.7676	-30.5095	-36.8777	-40.6987	-43.0617	-42.6606	-53.2425	-53.7287
0	-2.96061	-9.02113	-12.1839	-22.0855	-29.2704	-30.3501	-35.7446	-42.5179	-46.3233	-51.787	-53.1355	-54.7345	-58.9349	-66.6396
0	-7.09582	-9.40368	-16.6299	-25.7363	-32.3649	-39.4348	-44.7286	-49.9648	-57.1321	-64.5962	-66.4964	-68.621	-75.3623	-80.6112
0	11.3488	9.01782	8.63527	-3.23143	-8.67119	-13.8823	-9.80755	-12.8498	-17.4035	-31.1932	-40.5158	-40.1234	-39.6328	-47.1438
0	-7.75994	-10.2335	-19.1153	-29.7086	-43.0599	-53.3425	-58.5425	-64.8408	-81.3949	-90.201	-95.2136	-98.2945	-107.231	-118.908
0	14.1975	11.6531	15.0405	-1.76914	-4.45005	-3.94732	-6.43893	-9.25302	-19.2572	-31.9465	-36.7087	-36.9387	-39.3077	-41.2746
0	-4.98222	-7.12325	-13.6126	-20.9032	-25.398	-31.8587	-37.0643	-41.9028	-45.2122	-50.0013	-50.619	-54.0723	-57.0155	-66.111
0	-6.01123	-6.82736	-13.8797	-20.4652	-25.1245	-30.9223	-35.769	-40.81	-43.7737	-48.2182	-48.9763	-52.5848	-56.2747	-64.0947
0	26.2994	24.2336	35.2361	13.1544	9.37165	7.00081	15.5734	-0.769671	-13.4308	-33.3295	-29.0578	-29.9959	-40.4815	-35.6264
0	-14.2385	-10.1116	-14.0134	-28.2045	-38.7375	-39.9199	-53.1673	-59.5222	-78.1645	-79.5334	-88.2464	-89.7848	-95.9812	-93.2045
0	-0.134936	-11.1301	-12.1851	-26.143	-21.8979	-27.3346	-38.6273	-31.322	-47.074	-62.7391	-68.1122	-66.3177	-80.131	-77.8331
0	-8.64112	-11.2332	-17.8054	-27.6236	-33.6251	-43.674	-49.9364	-54.7776	-61.1895	-66.7931	-71.1257	-73.0944	-80.5654	-90.5927
0	-2.89357	-3.86863	-4.89516	-9.51859	-12.3277	-12.4548	-19.914	-22.5984	-23.5098	-24.3741	-22.2541	-22.6059	-24.7997	-27.7995
0	-3.30798	-7.69672	-11.61	-19.5938	-21.798	-24.5745	-28.9033	-33.4759	-50.2707	-58.0612	-65.9227	-71.7228	-79.0049	-81.4034
0	-2.27478	3.70989	-10.6945	-13.1712	-17.3429	-25.311	-30.856	-28.7559	-45.9635	-52.7544	-67.0353	-75.321	-80.0616	-79.5336
0	-0.104138	3.78724	14.2337	-3.83661	-10.9557	-18.4792	-20.3115	-25.4845	-24.9191	-38.5517	-29.539	-30.9494	-37.2064	-46.1763
0	-2.80858	-4.90937	-11.6721	-17.8525	-21.8921	-27.3965	-31.7882	-33.3648	-47.7946	-55.805	-68.6212	-73.6509	-82.1417	-88.3691
0	3.25279	-14.5762	-14.4988	-30.1683	-21.6166	-45.4145	-41.4599	-40.1415	-60.5737	-60.5209	-56.7562	-57.5106	-54.1391	-68.9345
0	-0.270663	-0.813333	-5.59735	-7.90875	-11.4423	-13.596	-13.1057	-17.0357	-18.8736	-23.1125	-27.6366	-27.6815	-29.8403	-35.8078
0	-7.18994	-8.75138	-14.9251	-23.8555	-31.9913	-31.7923	-39.8291	-33.7876	-41.4062	-45.7876	-53.9445	-62.4411	-63.4992	-69.6514
0	15.7201	15.9213	14.0369	2.88239	0.437925	-1.81056	7.33295	-4.91247	-10.7349	-17.0716	-20.4465	-30.9518	-26.6024	-33.0463
0	9.2035	7.27977	7.89544	-0.160315	-3.53023	-3.02569	-0.613889	-3.99011	-6.53578	-22.4476	-30.2824	-30.8939	-32.211	-36.9019
0	-2.8021	-5.90667	-7.89877	-11.8746	-14.8162	-19.1103	-24.0651	-27.175	-29.2341	-29.9692	-29.4896	-30.6554	-34.0446	-38.2901
0	19.0096	12.964	14.1026	-0.76596	-2.17453	-0.865276	-2.49744	-4.49771	-3.2355	-9.72456	-25.8788	-28.6356	-24.6225	-29.28
0	-16.9796	-18.4783	-7.52485	-16.8488	-21.1637	-13.8961	-29.1293	-29.8688	-40.7644	-51.2134	-54.8867	-63.7286	-57.9813	-59.3027
0	-3.15992	-6.10058	-11.744	-20.2394	-25.0234	-29.2109	-29.9855	-33.5791	-41.5948	-50.9138	-57.0044	-62.2838	-63.0252	-73.47
0	-5.88201	-2.54405	-0.212366	-9.62825	-9.91222	-15.7116	-12.0075	-16.7636	-16.7625	-9.46132	-11.2618	-12.4459	-12.8793	-12.1007
0	-6.89737	-8.93975	-14.5644	-24.1584	-31.0329	-39.7382	-44.216	-49.3754	-56.5718	-64.449	-66.7288	-68.4034	-76.1399	-80.3337
0	-1.80136	-10.3357	-10.2993	-12.5299	-18.6763	-23.4679	-25.97	-26.0275	-32.4577	-44.2042	-57.9412	-60.0347	-59.2063	-69.6738
0	0.964692	-4.55077	-4.56033	-7.71833	-11.0648	-16.0994	-21.5065	-23.579	-24.3678	-23.1998	-24.3757	-23.6466	-25.131	-24.9633
0	16.5489	8.01412	12.956	0.650901	-3.77	-4.9314	-5.26699	0.739969	-7.08766	-16.8391	-24.8111	-27.0762	-28.3294	-30.0503
0	7.17178	1.49303	7.39726	-1.00968	-7.7262	-17.2271	-6.86398	-10.2104	-4.29752	-14.2863	-18.8582	-19.3909	-28.41	-26.3721
0	-2.65183	-4.74848	-6.84153	-10.635	-12.5653	-15.5079	-20.508	-23.4751	-24.2477	-24.5684	-23.6181	-23.502	-26.8312	-30.6343
0	-15.9297	-18.7813	-17.9244	-26.564	-32.4468	-36.209	-39.0515	-43.8978	-48.0867	-51.1576	-57.2861	-77.5931	-81.9262	-88.1602
0	-9.06249	0.868243	-9.11913	-13.9628	-13.0883	-23.6039	-31.4505	-38.8303	-52.9166	-51.4573	-68.2757	-69.3841	-75.4851	-74.3584
0	0.792773	-3.1064	-7.66841	-18.7829	-23.2884	-27.1192	-31.7612	-33.41	-43.3644	-52.1122	-61.3875	-67.965	-71.5473	-81.4226
0	0.219139	-0.375435	-6.89193	-12.8042	-16.3746	-20.0154	-22.7564	-21.0345	-27.7376	-34.8109	-43.5886	-44.5534	-48.0649	-56.8461
0	3.59854	-5.12992	-21.737	-24.2258	-29.5247	-40.0602	-35.5717	-27.7806	-39.1558	-46.9234	-71.5552	-66.3147	-74.3598	-83.3854
0	9.75983	2.32462	10.3762	4.06979	1.62628	15.6244	3.18668	3.74397	-1.71953	3.41277	5.58488	7.5241	8.15915	9.59387
0	-3.77354	-6.54094	-8.68253	-14.8069	-17.1115	-22.7146	-27.3106	-30.8389	-32.6161	-34.6844	-34.4953	-36.2975	-39.1838	-45.2518
0	3.41948	-1.33667	-6.30162	-14.4871	-17.7865	-22.2674	-26.4831	-28.1009	-38.8846	-50.0942	-61.7915	-64.167	-72.9328	-77.7162
0	0.357518	-1.87057	-3.65029	-12.8544	-16.7451	-20.4846	-26.0925	-26.1341	-33.3399	-41.0101	-47.8652	-52.6941	-56.956	-59.1315
0	-1.83512	2.76371	-3.77984	-1.4223	-2.23602	-10.6036	-9.609	-12.7606	-12.2047	-20.5199	-33.4046	-37.8915	-41.199	-52.4034
0	2.92852	2.39322	-4.97704	-12.5905	-19.4266	-22.554	-28.7189	-32.515	-37.6497	-47.9268	-61.1558	-59.7156	-66.8829	-78.2102
0	2.42963	2.00063	-7.84897	-12.0801	-16.4297	-16.9867	-21.3667	-23.7787	-36.2533	-47.6598	-55.9841	-62.4708	-69.1805	-74.7467
0	11.2081	10.4557	14.3378	12.238	12.0414	-25.6865	-10.297	-22.3184	-12.8363	-34.8982	-36.3518	-28.1019	-26.7503	-37.6867
0	-2.61974	-5.62885	-8.43942	-11.7691	-14.7362	-19.9968	-24.8286	-27.8548	-29.8439	-31.3865	-30.4485	-32.3492	-34.2154	-39.811
0	-9.07965	-9.64434	-6.89505	-2.88877	-6.39148	-20.2131	-14.4744	-27.6723	-17.3751	-21.9824	-27.8018	-38.0104	-32.0979	-36.1705

## Sheet: Score_TSX
2012-06-11	2012-07-03	2012-08-05	2012-09-29	2012-11-01	2012-12-15	2013-01-06	2013-01-28	2013-04-04	2013-05-18	2013-07-01	2013-07-23	2013-08-25	2013-10-08
0.68383	-0.909111	-5.25656	-11.4609	-16.0096	-20.2322	-23.7607	-26.704	-36.8098	-46.867	-56.4174	-59.8908	-64.4424	-69.6128
-3.73336	-6.14664	-7.34515	-14.7408	-18.9686	-22.7542	-24.466	-27.4295	-28.7677	-32.0918	-34.306	-35.3986	-38.0477	-42.686
10.1139	9.86659	9.76426	6.13629	3.38808	2.38892	1.98661	-2.25099	-5.4467	-16.3473	-27.2826	-28.9728	-30.9355	-33.9095
6.96302	4.93585	-1.32854	-8.3999	-12.8455	-17.4255	-21.4778	-24.5915	-38.7832	-52.9203	-66.2238	-70.7679	-76.0423	-81.6104
4.1442	3.47195	-1.5927	-6.27391	-10.6728	-14.4138	-18.3447	-21.5113	-34.9428	-48.6474	-62.4286	-66.8337	-71.9127	-76.873
-16.4205	-17.9953	-19.9762	-25.9941	-31.4881	-36.4147	-39.9822	-42.0179	-45.6431	-46.1402	-46.363	-48.1069	-52.0585	-57.3664
8.58948	18.3793	26.5265	40.5638	39.6957	46.5261	48.3431	42.4307	42.1457	25.9978	3.40945	2.02332	2.03862	4.36983
-7.72831	-9.37941	-6.94769	-12.8036	-16.5427	-18.9177	-18.9186	-22.1108	-16.1323	-14.7781	-12.7438	-11.9178	-12.8094	-16.3022
-5.12362	-11.6047	-17.5969	-32.2478	-37.7412	-45.4684	-49.1692	-51.1318	-56.8217	-58.9265	-57.4258	-59.4892	-63.8985	-71.2465
-3.60823	-7.24496	-13.6144	-23.4387	-28.8471	-35.2436	-39.8481	-42.0838	-53.2605	-60.8208	-66.6716	-70.3349	-75.7097	-82.3063
-9.1591	-10.438	-6.34812	-11.4596	-14.9411	-16.6224	-15.8137	-19.1399	-9.88337	-6.58633	-2.81419	-1.13015	-1.20736	-4.14978
11.3271	6.76995	3.18495	-8.02431	-11.5179	-15.8014	-17.0696	-20.6348	-24.9812	-33.7808	-39.8515	-41.6458	-44.396	-49.6004
11.6428	10.1607	6.75379	0.801394	-2.58189	-5.32219	-7.31679	-11.1572	-20.0142	-33.4964	-46.299	-49.4433	-52.9505	-57.227
-11.2623	-9.45887	-8.94967	-9.04071	-13.4753	-15.3329	-17.8292	-20.7921	-24.461	-29.3173	-35.9605	-37.8751	-41.0648	-44.3833
5.42942	6.2158	7.71325	5.95392	3.17715	2.84476	2.73981	-1.4451	-2.33606	-11.0935	-20.5983	-21.7218	-23.2468	-25.6733
-2.54497	-1.62051	-3.0093	-4.72447	-8.84637	-11.0273	-13.6934	-16.9673	-24.1304	-33.3248	-43.6343	-46.4405	-50.0999	-53.8076
-0.162597	-2.26162	-6.6174	-13.6856	-18.3166	-22.8614	-26.3278	-29.1726	-38.4363	-47.3821	-55.4979	-58.7225	-63.1745	-68.5321
-4.55826	-3.72982	-1.85094	-3.51397	-7.06955	-8.19481	-8.95989	-12.4924	-11.928	-16.3286	-21.6767	-22.4139	-24.1937	-27.006
-3.13785	-4.07367	-1.63756	-6.27287	-9.60308	-11.1979	-10.9895	-14.5591	-10.0096	-11.5851	-12.8736	-12.463	-13.3402	-16.3947
-2.53675	-5.55308	-7.46662	-15.9381	-20.2329	-24.4692	-26.3539	-29.2672	-31.3524	-35.0588	-37.2593	-38.5229	-41.3695	-46.3382
1.07767	-0.0233668	-3.3592	-8.65767	-12.9357	-16.4886	-19.4851	-22.6193	-31.2297	-41.016	-50.5744	-53.6715	-57.7423	-62.4377
7.2899	3.81801	-2.68698	-12.2384	-16.7303	-22.0516	-25.8189	-28.8173	-41.2784	-53.5891	-64.1013	-68.1149	-73.1048	-79.1336
1.12431	-1.73466	-4.44614	-12.7017	-16.8581	-20.9836	-23.0884	-26.1718	-30.5646	-36.9101	-41.8205	-43.7079	-46.9026	-51.8885
8.55168	4.11399	-2.4892	-13.6944	-18.1125	-23.8039	-27.2487	-30.2511	-41.4809	-52.912	-61.8772	-65.5162	-70.2295	-76.4925
-6.60053	-9.40381	-14.7933	-23.1315	-28.5652	-34.4712	-38.961	-41.1707	-51.2466	-57.7557	-63.1285	-66.5372	-71.7069	-77.9187
-5.21256	-7.68519	-12.6797	-20.4277	-25.6468	-31.1073	-35.3187	-37.7002	-47.4936	-54.6027	-60.7541	-64.1028	-69.0663	-74.9902
1.94864	-0.019701	-6.24389	-13.2126	-18.0831	-23.1033	-27.5927	-30.3629	-44.2286	-56.4147	-67.8995	-72.3596	-77.8628	-83.6617
-0.779819	-2.3493	-4.53073	-10.552	-14.7353	-18.2297	-20.5341	-23.6463	-28.76	-35.7233	-42.1295	-44.2704	-47.607	-52.1663
-2.88479	-5.47551	-11.6579	-19.6857	-24.9744	-30.7364	-35.4538	-37.8422	-50.3055	-59.555	-67.7749	-71.8313	-77.3593	-83.5686
-6.97002	-13.4298	-21.9014	-36.6801	-42.8964	-51.7744	-57.2032	-58.7281	-69.9789	-74.2989	-75.1698	-78.7199	-84.6996	-92.9161
5.80482	1.69394	-2.29304	-12.768	-16.8255	-21.592	-23.7293	-26.8892	-32.5004	-40.2677	-45.7271	-47.8806	-51.2577	-56.7502
1.16746	-0.81419	-2.8018	-9.51312	-13.4892	-16.9122	-18.8056	-22.0481	-26.1916	-33.0626	-39.0551	-40.9172	-43.929	-48.4413
-1.35222	-3.45974	-6.92362	-13.9474	-18.4791	-22.7892	-25.7987	-28.6703	-35.811	-43.2212	-49.7796	-52.4367	-56.4108	-61.5523
-1.87034	-3.61057	-1.80422	-7.85313	-11.2276	-13.3269	-13.1749	-16.6948	-12.3821	-13.9558	-14.7062	-14.3208	-15.2839	-18.6945
10.6113	5.50837	2.11097	-10.0167	-13.5373	-18.0715	-19.1317	-22.6289	-25.6325	-33.0806	-37.4393	-38.8491	-41.3655	-46.6999
3.19528	1.99573	-3.66901	-9.28935	-13.9141	-18.2318	-22.4754	-25.4608	-39.3577	-52.5733	-65.5557	-70.0603	-75.3909	-80.7356
-4.24061	-7.15223	-11.159	-19.5904	-24.5069	-29.6881	-33.0688	-35.609	-42.5173	-48.1706	-52.5108	-55.068	-59.2719	-64.9572
-8.86889	-7.45174	-6.68004	-7.41242	-11.5851	-13.289	-15.2988	-18.4339	-21.0465	-25.9474	-32.3196	-33.9337	-36.744	-39.9636
5.49186	3.17814	-0.531255	-7.92254	-11.9194	-15.7631	-18.2603	-21.5676	-29.3871	-39.4892	-48.4827	-51.311	-55.0505	-59.972
-4.73077	-8.93862	-14.8814	-25.6518	-31.0684	-37.6721	-41.9475	-44.1144	-53.3368	-59.0634	-62.7001	-65.8144	-70.8248	-77.5044
-15.442	-16.2691	-20.4975	-25.3888	-31.2981	-36.6703	-41.7735	-43.6539	-53.6525	-58.3417	-63.3366	-66.8185	-72.2766	-78.0317
1.54711	-0.567873	-4.44604	-11.5098	-15.8842	-20.0823	-23.0922	-26.1156	-34.3779	-43.4173	-51.5631	-54.5193	-58.6017	-63.7252
-2.13984	-6.52545	-13.3956	-24.5303	-29.9354	-36.7399	-41.3176	-43.5379	-54.7591	-62.3318	-67.6866	-71.3264	-76.7167	-83.6029
1.18719	-1.06628	-8.50758	-16.0431	-21.26	-26.9698	-32.2112	-34.7546	-50.8888	-63.7619	-75.8092	-80.862	-87.0448	-93.3448
11.8401	10.2284	9.37538	3.37073	0.582849	-1.18714	-1.5232	-5.68631	-8.53277	-18.8882	-28.3631	-29.8956	-31.8348	-35.3349
4.0796	-0.801907	-7.30823	-19.2643	-24.0543	-30.347	-34.0034	-36.6698	-46.6797	-55.5299	-61.6965	-64.989	-69.7283	-76.316
-4.69742	-5.58416	-6.29199	-11.0516	-15.2304	-18.1986	-20.1179	-23.1893	-25.7771	-30.5067	-35.1474	-36.6459	-39.4838	-43.5931
-8.71746	-7.10081	-7.67294	-8.1539	-12.616	-14.7442	-17.641	-20.6342	-26.6352	-33.4864	-41.998	-44.5267	-48.1876	-51.7659
-4.69335	-9.86002	-19.533	-32.1853	-38.4592	-46.9872	-53.3326	-54.965	-71.1597	-79.803	-85.8736	-90.8054	-97.7629	-105.879
-9.83679	-12.0382	-17.9932	-25.3423	-31.1768	-37.3369	-42.6392	-44.5958	-56.7062	-63.5261	-69.6988	-73.6797	-79.5105	-85.9001
-64.4318	-55.8012	-61.4134	-50.268	-60.609	-66.8212	-79.8137	-78.7824	-103.784	-105.272	-114.394	-122.333	-133.621	-139.717
2.89812	-1.27212	-7.41185	-18.1306	-22.9299	-28.8578	-32.5893	-35.2716	-45.5016	-54.553	-61.4045	-64.7894	-69.5689	-75.9047
-5.66145	-6.88772	-10.9616	-16.5229	-21.5546	-26.109	-30.1331	-32.6913	-42.3425	-50.122	-57.7484	-61.118	-65.9099	-71.221
-5.63408	-5.56125	-9.01627	-12.3208	-17.1917	-20.8889	-24.8878	-27.6226	-37.9342	-47.0103	-56.7776	-60.3849	-65.1776	-69.9315
-0.555968	-2.27296	-7.08794	-13.5349	-18.299	-22.8846	-26.7822	-29.5706	-40.4627	-50.3843	-59.7596	-63.4373	-68.2904	-73.7064
-2.01332	-3.81362	-3.24303	-9.47611	-13.1445	-15.7755	-16.3956	-19.7468	-18.1439	-21.0213	-23.0911	-23.4268	-25.1158	-28.9387
-1.31597	-3.33532	-8.11565	-15.0761	-19.9024	-24.6894	-28.5476	-31.2641	-41.5462	-50.6561	-59.0295	-62.53	-67.3119	-72.8406
-6.15748	-9.99506	-13.8902	-23.8937	-28.9638	-34.72	-37.9401	-40.2897	-45.3441	-48.6682	-50.0893	-52.1076	-56.0708	-62.078
-6.8801	-10.8389	-16.8141	-27.162	-32.769	-39.476	-44.033	-46.0633	-55.6152	-60.9109	-64.3256	-67.5399	-72.7418	-79.4736
20.1688	21.2615	38.1139	37.8933	39.8865	47.2051	57.971	50.8106	83.4422	86.4094	89.3649	97.1838	105.414	108.659
-20.8065	-20.7559	-25.8408	-29.2921	-35.8491	-41.6667	-48.0322	-49.494	-62.4899	-67.413	-73.3689	-77.6932	-84.1646	-90.2225
-4.56926	-7.20062	-9.73436	-17.5904	-22.1969	-26.6946	-29.2581	-31.9799	-35.9575	-40.1818	-43.2233	-45.0108	-48.4325	-53.5942
11.3606	6.90827	3.69736	-7.30836	-10.7126	-14.7955	-15.8552	-19.4773	-23.1407	-31.676	-37.536	-39.1528	-41.7085	-46.7645
-5.18527	-8.4753	-11.9796	-21.0233	-25.9128	-31.1634	-34.2059	-36.7138	-41.8133	-45.9132	-48.4421	-50.4983	-54.3392	-60.0209
-3.69252	-4.93688	-7.97186	-13.4952	-18.1204	-22.0816	-25.2729	-28.098	-35.4829	-42.7954	-49.8609	-52.6241	-56.6991	-61.587
1.59245	0.421183	-3.61963	-9.08446	-13.4789	-17.2945	-20.6684	-23.7456	-33.8837	-44.5952	-55.0525	-58.5543	-63.0009	-67.9106
-6.22882	-10.0998	-15.8417	-26.0243	-31.5206	-38.0312	-42.4085	-44.5203	-53.7234	-59.1399	-62.712	-65.8372	-70.8946	-77.495
-3.13592	-4.39077	-11.9793	-17.8216	-23.433	-29.1499	-35.1495	-37.4451	-55.2216	-68.096	-80.9024	-86.4413	-93.2003	-99.4926
2.14014	1.40345	-2.81439	-7.54964	-11.9308	-15.5598	-19.1187	-22.245	-33.514	-45.3253	-57.1712	-60.9957	-65.646	-70.462
1.90408	0.754538	-2.84489	-8.24345	-12.5103	-16.1107	-19.1857	-22.3415	-31.5292	-41.8792	-51.9645	-55.2135	-59.3886	-64.1375
-1.72627	-3.24778	-8.19258	-14.3148	-19.2072	-23.8655	-28.0037	-30.7082	-42.1306	-52.0424	-61.5666	-65.3953	-70.4366	-75.8997
-16.1911	-20.5277	-31.7164	-43.0538	-50.6575	-60.5063	-69.06	-69.7563	-89.9727	-97.1118	-102.517	-108.563	-117.202	-126.159
-0.897721	-3.11651	-10.3419	-17.8041	-23.1523	-28.9614	-34.2623	-36.6884	-52.2495	-64.0929	-75.1638	-80.0653	-86.2274	-92.5579
1.49321	0.530473	-0.880119	-5.81537	-9.61812	-12.3031	-14.0922	-17.506	-21.9786	-29.8798	-37.5549	-39.553	-42.4966	-46.5272
-0.160057	-2.66021	-7.50887	-15.2938	-20.0421	-24.9701	-28.633	-31.3863	-41.1342	-50.039	-57.866	-61.2011	-65.832	-71.456
2.56285	1.16648	-3.56101	-9.45513	-13.9245	-18.0241	-21.6798	-24.7227	-36.1301	-47.6865	-58.849	-62.6793	-67.4251	-72.5628
-2.86893	-3.28571	-4.11431	-8.08015	-12.1214	-14.7406	-16.7057	-19.926	-23.6567	-29.9842	-36.5089	-38.3348	-41.2927	-45.2145
5.09787	3.42546	3.24869	-2.81522	-6.03496	-8.216	-8.70949	-12.4777	-13.246	-20.0297	-25.99	-26.9647	-28.801	-32.4547
4.61136	2.82032	3.59144	-2.61215	-5.66042	-7.5684	-7.47619	-11.3195	-9.70803	-14.9993	-19.3557	-19.6891	-20.9495	-24.3638
-3.98272	-4.86375	-1.88677	-6.39292	-9.67279	-11.1091	-10.6515	-14.2331	-8.48368	-9.17177	-9.60218	-8.87354	-9.48387	-12.3971
7.85997	5.0342	1.78109	-6.45324	-10.1481	-13.8227	-15.6784	-19.1709	-25.291	-35.0046	-43.2019	-45.5519	-48.7619	-53.5599
-3.28398	-6.11665	-8.23598	-16.4078	-20.8116	-25.1154	-27.2476	-30.0964	-32.8938	-36.8298	-39.4059	-40.8685	-43.9253	-48.9463
2.68748	1.38136	-4.31061	-10.1146	-14.7909	-19.2184	-23.4943	-26.4326	-40.1886	-53.0691	-65.6556	-70.1176	-75.4579	-80.8671
-2.79334	-3.91586	2.71142	-1.9652	-4.31615	-4.30435	-1.37963	-5.48214	8.88846	12.3956	16.5026	19.5459	21.2355	19.4634
-1.847	-2.57629	-6.01269	-10.6839	-15.2332	-18.9338	-22.3583	-25.3019	-34.5419	-43.8592	-53.2575	-56.5405	-60.915	-65.69
27.6336	22.0261	19.4395	6.50593	4.63857	1.83153	2.93616	-1.82271	-3.29019	-15.7743	-24.4745	-25.4491	-26.5374	-30.8759
19.0447	15.6067	15.1728	6.0814	3.9882	2.22298	3.30525	-1.28026	-0.736205	-10.634	-18.2722	-18.8122	-19.6414	-23.1448
1.68875	-1.25713	-1.01856	-9.22729	-12.6659	-15.6085	-15.7854	-19.2698	-16.8416	-19.8066	-21.1402	-21.2011	-22.5867	-26.6409
2.02928	-0.602962	-2.84133	-10.6789	-14.6462	-18.3905	-20.1816	-23.4046	-27.1399	-33.6403	-38.8202	-40.5426	-43.4775	-48.2049
13.0271	7.14552	0.452638	-13.221	-17.2913	-23.2636	-25.96	-29.158	-38.5862	-49.665	-57.2289	-60.3182	-64.4621	-70.9233
9.87085	8.32127	1.34216	-4.96166	-9.3109	-13.6695	-18.0469	-21.312	-38.0823	-54.9572	-71.295	-76.5504	-82.2501	-87.7593
-17.9595	-17.626	-16.6758	-19.2451	-24.1805	-27.1991	-29.5996	-32.0357	-31.9219	-31.3168	-31.6199	-32.455	-35.2774	-39.2133
0.958994	0.301156	-3.05778	-7.60184	-11.8892	-15.2549	-18.4014	-21.5576	-30.9185	-41.3717	-51.8976	-55.2161	-59.4328	-64.0182
3.80208	1.6018	-3.21095	-10.4818	-14.8742	-19.265	-22.6376	-25.6968	-36.0996	-47.0032	-56.954	-60.4779	-64.9866	-70.3107
0.818013	-2.20327	-6.87679	-15.539	-20.1698	-25.1785	-28.4975	-31.3024	-39.8858	-48.1659	-54.9926	-57.9918	-62.3236	-67.987
-5.19933	-5.2094	-3.8137	-6.93892	-10.6714	-12.4433	-13.3327	-16.6968	-15.8561	-19.2704	-23.1026	-23.7265	-25.5849	-28.8155
1.84633	0.195678	-2.04493	-8.20838	-12.1785	-15.481	-17.5663	-20.8499	-26.141	-34.0928	-41.3861	-43.5704	-46.7956	-51.26
1.97795	-0.765306	-0.693447	-8.5676	-12.0162	-14.902	-15.2149	-18.7141	-17.0072	-20.5974	-22.6938	-22.957	-24.4862	-28.5214
-13.3878	-15.3634	-21.3207	-28.2851	-34.4249	-40.8227	-46.5057	-48.2289	-60.4714	-66.2312	-71.5623	-75.5894	-81.653	-88.1644
-6.72845	-6.82715	-10.623	-14.2428	-19.2883	-23.3067	-27.5687	-30.1711	-40.9144	-49.6902	-59.0776	-62.7922	-67.7906	-72.7559
3.43207	2.00225	-2.70736	-8.65728	-13.0477	-17.072	-20.6297	-23.7336	-35.1038	-46.9332	-58.329	-62.1478	-66.8324	-71.9289
-4.6604	-7.65317	-11.6291	-20.1969	-25.1439	-30.3914	-33.7672	-36.2756	-42.9569	-48.2812	-52.2443	-54.7371	-58.9192	-64.6392
0.912045	-0.0708628	-5.47013	-10.7035	-15.4629	-19.7941	-24.1351	-27.0091	-40.4968	-52.8276	-65.1021	-69.5078	-74.8495	-80.1688
-2.78222	-5.45944	-6.74144	-14.5928	-18.7607	-22.6114	-24.2167	-27.2169	-28.3873	-31.7789	-33.8692	-34.9045	-37.4831	-42.1718
7.4811	6.28252	2.92731	-2.53839	-6.26688	-9.25532	-11.6673	-15.2425	-24.1608	-36.3661	-48.1581	-51.3324	-55.0856	-59.4825
-3.04154	-3.11638	-8.7202	-12.4185	-17.5547	-21.9226	-26.9994	-29.6377	-44.7783	-57.1846	-70.227	-75.1173	-81.0262	-86.3619
-12.3487	-13.007	-15.1885	-19.6562	-24.8301	-29.0135	-32.6032	-34.9693	-40.777	-44.5506	-48.5966	-50.9666	-55.1078	-60.0127
3.2656	2.54615	-0.329023	-4.94604	-8.92441	-11.9047	-14.5248	-17.8991	-26.2109	-36.9172	-47.5903	-50.6255	-54.4278	-58.759
-7.51179	-9.98479	-12.6209	-20.2137	-25.0965	-29.8444	-32.7784	-35.2921	-39.5624	-42.9819	-45.3848	-47.2582	-50.9245	-56.2266
-2.27195	-6.73398	-12.4624	-23.6519	-28.8102	-35.2108	-39.0613	-41.409	-49.8992	-55.9577	-59.7002	-62.6068	-67.3012	-73.8568
9.5251	7.51768	5.78614	-0.951667	-4.14529	-6.67239	-7.6547	-11.5156	-15.5816	-25.4362	-34.2264	-36.0661	-38.5248	-42.5308
-3.0491	-3.8864	-7.46493	-12.3299	-17.0172	-20.9408	-24.531	-27.3641	-36.6772	-45.5162	-54.3924	-57.6899	-62.1747	-67.0867
-3.44247	-3.53973	-5.93737	-9.462	-13.905	-17.0515	-20.1433	-23.1515	-30.9273	-39.3677	-48.2982	-51.2199	-55.231	-59.5865
-12.3111	-13.2416	-22.4085	-27.8025	-34.5636	-41.6392	-49.5374	-51.0146	-72.302	-83.8857	-95.8602	-102.353	-110.577	-117.75
12.4417	10.0514	8.06514	0.657649	-2.34622	-4.8724	-5.64758	-9.65328	-13.8809	-24.6019	-33.9577	-35.8224	-38.1863	-42.2278
-21.9755	-20.5722	-30.5363	-32.0029	-39.7508	-46.9803	-56.8962	-57.7687	-83.9551	-96.2497	-110.717	-118.629	-128.449	-135.724
3.11235	2.19976	-2.16896	-7.21415	-11.5477	-15.2252	-18.7429	-21.9056	-33.3019	-45.4047	-57.4124	-61.2625	-65.9068	-70.7688
-0.23776	-2.0404	-6.61079	-13.1876	-17.8698	-22.3679	-26.0594	-28.8943	-39.1137	-48.7415	-57.7488	-61.2428	-65.9107	-71.2572
4.98365	0.569919	-8.67501	-20.0142	-25.3414	-32.4128	-37.8412	-40.2647	-57.3164	-70.4729	-81.3609	-86.5567	-93.0187	-100.29
-1.10765	-5.98517	-10.2357	-22.0362	-26.7636	-32.661	-35.3625	-37.9453	-42.484	-46.6233	-48.0819	-49.9132	-53.5536	-59.7003
15.6475	12.3278	10.8686	1.91103	-0.707985	-3.15184	-3.04906	-7.27643	-9.03381	-18.9697	-26.8336	-27.9943	-29.628	-33.5965
-2.16449	-7.21949	-15.2525	-27.6059	-33.2865	-40.8681	-45.9899	-48.0133	-60.816	-68.7093	-73.9862	-78.017	-83.9102	-91.3492
9.79444	7.18819	2.41166	-5.54885	-9.41902	-13.4077	-16.1104	-19.5655	-29.6316	-42.2471	-53.523	-56.9374	-61.0267	-66.142
-3.7501	-6.50365	-7.42407	-15.3817	-19.5525	-23.3891	-24.8318	-27.8032	-27.9653	-30.4281	-31.5412	-32.3035	-34.6905	-39.337
-5.00375	-4.92424	-6.4977	-9.66644	-14.0552	-16.9428	-19.7054	-22.7198	-28.7975	-35.9212	-43.6475	-46.124	-49.7679	-53.8961
-5.10529	-6.879	-7.54836	-13.8183	-18.036	-21.4443	-23.1258	-26.1067	-27.1681	-30.3154	-32.7848	-33.8337	-36.4146	-40.7798
-0.292908	3.67772	1.05516	4.45427	0.289468	-0.734395	-4.83366	-8.34089	-23.3112	-39.5746	-59.0074	-64.0429	-69.2011	-72.3322
-1.79227	-2.36502	-3.18733	-7.41872	-11.3674	-13.9533	-15.7748	-19.06	-22.5985	-29.1052	-35.6838	-37.451	-40.31	-44.2174
6.58187	4.69577	1.45904	-5.17155	-8.96059	-12.3113	-14.5351	-18.0101	-25.5052	-36.1477	-45.9276	-48.6893	-52.2179	-56.8155
-1.68621	-1.75681	0.40872	-2.76861	-6.02246	-7.17863	-7.255	-10.958	-8.4973	-12.3098	-16.4	-16.5881	-17.8052	-20.6289
-1.97895	-7.34378	-11.2202	-23.8271	-28.5517	-34.6135	-37.0201	-39.5516	-42.4053	-45.0024	-44.5923	-45.9504	-49.2698	-55.4796
-1.60983	-3.87403	-8.02993	-15.3667	-20.0801	-24.7628	-28.1858	-30.9412	-39.3919	-47.2708	-54.2276	-57.2273	-61.5811	-66.9969
-7.06778	-9.56282	-14.286	-22.0544	-27.373	-32.9155	-37.115	-39.398	-48.4162	-54.4333	-59.5008	-62.6415	-67.5242	-73.4651
-5.03671	-7.4613	-13.4762	-21.2097	-26.6447	-32.47	-37.3204	-39.5906	-51.7961	-60.25	-67.8191	-71.8146	-77.3915	-83.6134
1.93379	-0.504728	-2.57072	-10.0664	-14.0002	-17.5946	-19.3404	-22.5928	-26.2376	-32.7975	-38.1613	-39.8686	-42.7606	-47.3849
-0.676585	-1.96915	-5.89738	-11.5618	-16.1291	-20.1759	-23.6466	-26.569	-36.1091	-45.5976	-54.7883	-58.1248	-62.5764	-67.602
9.54664	7.69022	2.96696	-3.71111	-7.58031	-11.2201	-14.1226	-17.6232	-28.7455	-42.3621	-55.1443	-58.8763	-63.1596	-68.0624
7.67366	7.31859	10.7718	7.19497	5.04126	5.16513	6.80999	2.30886	7.54292	1.96269	-3.47242	-2.9056	-2.83388	-4.8474
-7.44376	-9.21442	-19.8089	-26.7299	-33.4048	-40.9705	-49.0962	-50.675	-74.1951	-88.0923	-101.787	-108.836	-117.441	-125.045
-3.57145	-3.01004	-3.80295	-6.09802	-10.1786	-12.3927	-14.6733	-17.9221	-23.0828	-30.6051	-38.9925	-41.2466	-44.4956	-48.1704
2.58546	1.26232	-3.96696	-9.76933	-14.3497	-18.6116	-22.6012	-25.5886	-38.257	-50.5262	-62.4719	-66.6426	-71.7072	-76.981
-0.988356	-3.01994	-6.6529	-13.5583	-18.0958	-22.4022	-25.507	-28.3888	-36.0594	-43.9309	-51.0021	-53.8043	-57.8837	-63.0383
-4.68452	-8.17357	-11.8998	-21.2976	-26.1968	-31.5805	-34.6617	-37.1623	-42.4832	-46.7349	-49.2823	-51.3882	-55.281	-61.0619
0.358032	-1.12786	-4.12486	-10.0574	-14.3261	-17.9947	-20.7339	-23.8308	-31.0096	-39.5145	-47.5322	-50.2287	-54.0216	-58.7549
-3.22287	-3.16107	-4.34309	-7.51603	-11.6617	-14.2306	-16.584	-19.7712	-25.0457	-32.39	-40.2745	-42.5354	-45.8572	-49.7752
-2.22903	-8.62068	-13.5399	-27.9673	-32.9647	-39.9455	-42.7402	-45.047	-48.625	-50.7577	-49.2442	-50.7475	-54.4068	-61.243
-0.151115	-2.06502	-2.93344	-9.4553	-13.2906	-16.3655	-17.6921	-20.9865	-22.6023	-27.7372	-32.0155	-33.2056	-35.6319	-39.842
-2.94657	-7.32385	-11.2608	-22.1874	-26.9961	-32.7121	-35.5209	-38.0509	-42.5514	-46.3655	-47.8557	-49.7004	-53.3834	-59.3876
-1.74814	-2.55726	-7.53505	-12.4444	-17.3363	-21.6756	-26.0372	-28.7896	-41.4198	-52.466	-63.6043	-67.7893	-73.0547	-78.331
-4.37837	-6.49475	-9.98316	-17.0239	-21.8236	-26.4397	-29.7311	-32.3859	-39.3704	-45.5919	-51.0138	-53.6289	-57.7574	-63.0658
-2.39565	-5.16501	-11.0448	-19.3573	-24.5373	-30.216	-34.6495	-37.0967	-48.6184	-57.4296	-65.0692	-68.8655	-74.1392	-80.2778
1.70108	1.84721	-2.02125	-5.22765	-9.55534	-12.6742	-16.3014	-19.5066	-31.3566	-43.9507	-57.1647	-61.1861	-65.901	-70.3843
-3.28049	-4.11839	-6.38932	-11.1688	-15.5792	-19.0072	-21.7963	-24.7762	-31.0948	-38.3026	-45.4951	-47.9926	-51.709	-56.2224
-3.81833	-7.85191	-12.3971	-22.7778	-27.7955	-33.6754	-37.0408	-39.4593	-45.8354	-50.5511	-53.2161	-55.5782	-59.7627	-65.9075
-6.30435	-10.3401	-16.7114	-27.2167	-32.8648	-39.7093	-44.4424	-46.458	-56.8274	-62.6989	-66.6441	-70.0731	-75.462	-82.3099
12.5232	8.92793	5.95708	-3.57084	-6.80791	-10.2816	-11.3285	-15.1268	-19.6839	-29.7278	-37.639	-39.5349	-42.1376	-46.8195
-5.84813	-11.0918	-22.157	-35.0328	-41.7241	-50.9513	-58.2524	-59.6241	-78.792	-88.4944	-95.6543	-101.377	-109.196	-117.831
15.8301	12.2962	9.42136	0.00470349	-2.92297	-6.0107	-6.72069	-10.7683	-15.4209	-26.7626	-35.9463	-37.8704	-40.2778	-44.7412
-4.58757	-8.18328	-12.3926	-22.0042	-27.0063	-32.622	-35.9681	-38.4072	-44.665	-49.3582	-52.2945	-54.6457	-58.7913	-64.7486
-5.27871	-8.52262	-12.3655	-21.3529	-26.3268	-31.699	-34.9755	-37.4381	-43.376	-47.9086	-50.9174	-53.1998	-57.26	-63.0401
30.0152	26.0257	22.5862	12.356	10.5238	8.36744	8.69218	3.75056	-2.39097	-19.3336	-33.5697	-35.8692	-37.8154	-41.8482
-9.67431	-12.7339	-21.2528	-30.2352	-36.6498	-44.2127	-50.8696	-52.4534	-69.0481	-77.6184	-85.0736	-90.212	-97.3178	-104.743
-3.71935	-6.33448	-12.1743	-20.2211	-25.5047	-31.2229	-35.7925	-38.163	-49.7526	-58.2293	-65.6609	-69.4828	-74.839	-80.9907
-7.68176	-11.8296	-18.8738	-29.6148	-35.5367	-42.8334	-48.08	-49.9064	-61.5399	-67.4812	-71.476	-75.2375	-81.0601	-88.2219
-2.80669	-4.49632	-3.95931	-10.0059	-13.7492	-16.4182	-17.1611	-20.4606	-19.0584	-21.8312	-23.8872	-24.2817	-26.0597	-29.9034
-4.78737	-5.92883	-11.3877	-16.8959	-22.1652	-27.1443	-31.9847	-34.4382	-47.4362	-57.3241	-67.1593	-71.427	-77.0272	-82.7045
0.124809	-1.31222	-7.30039	-13.3474	-18.3151	-23.1686	-27.8215	-30.5326	-44.5872	-56.5937	-68.2795	-72.8153	-78.4153	-84.0867
5.98487	2.87842	0.875792	-7.75474	-11.3321	-14.8237	-15.9814	-19.4767	-22.1789	-29.2405	-34.5788	-36.0025	-38.4755	-43.0559
-3.34039	-4.76028	-10.7361	-16.7532	-22.0184	-27.1933	-32.1514	-34.6213	-48.4483	-59.0884	-69.484	-73.9599	-79.7205	-85.5628
-1.62746	-7.81283	-13.5943	-27.7267	-32.865	-40.0327	-43.3737	-45.6308	-51.5405	-55.2465	-55.4706	-57.6065	-61.8102	-68.8286
-0.70998	-2.04907	-2.0492	-7.53326	-11.2119	-13.727	-14.7198	-18.1262	-18.6428	-23.4249	-27.7091	-28.6327	-30.7321	-34.5385
-6.97486	-9.87287	-14.0529	-22.4727	-27.6655	-33.1728	-36.9093	-39.2364	-46.3821	-51.1727	-54.7182	-57.3396	-61.7793	-67.6569
17.3766	14.2517	12.9599	4.34562	1.91726	-0.202063	0.104778	-4.27981	-6.0789	-16.8074	-25.5549	-26.7358	-28.2439	-32.0161
9.04016	7.83954	7.1992	1.90963	-1.06706	-2.83013	-3.39732	-7.42069	-10.254	-19.8826	-28.95	-30.4985	-32.5601	-36.0241
-3.55337	-5.65652	-6.30512	-13.1355	-17.2185	-20.6233	-22.061	-25.129	-25.7202	-28.9497	-31.2503	-32.1579	-34.5594	-38.9293
18.428	14.1254	12.7575	2.12953	-0.241202	-2.84156	-2.15723	-6.51796	-6.68421	-16.095	-22.7181	-23.4072	-24.5749	-28.6443
-17.1631	-14.2792	-15.6814	-14.0562	-19.4216	-22.0994	-26.6255	-29.0157	-38.3724	-44.8046	-53.9424	-57.4279	-62.3426	-66.2665
-3.5203	-6.13983	-10.7556	-18.729	-23.7174	-28.9334	-32.715	-35.2518	-44.0594	-51.1685	-57.173	-60.2514	-64.8676	-70.6257
-3.29496	-4.84213	-2.47836	-8.16121	-11.5299	-13.4553	-13.1341	-16.6377	-11.2695	-11.9199	-11.8794	-11.2211	-11.9743	-15.2298
-5.71018	-9.64098	-16.0236	-26.3505	-31.9482	-38.6907	-43.4075	-45.4714	-56.0725	-62.3563	-66.7735	-70.2693	-75.667	-82.4583
-5.45813	-5.93793	-9.23058	-13.467	-18.2933	-22.1684	-25.8939	-28.62	-37.6934	-45.7918	-54.2004	-57.4509	-61.9808	-66.8283
-0.60519	-3.14895	-3.04826	-10.5804	-14.2437	-17.2737	-17.8544	-21.1904	-19.5663	-22.4042	-23.9297	-24.2246	-25.9151	-30.0195
14.8548	11.4456	10.3965	1.31319	-1.28265	-3.68248	-3.36731	-7.58329	-8.21219	-17.2115	-24.0761	-24.9311	-26.3322	-30.2379
6.66577	3.95631	4.25519	-3.546	-6.53607	-8.8637	-8.62677	-12.4869	-10.6233	-15.8638	-19.5349	-19.7576	-20.9405	-24.6522
-3.20229	-5.05613	-4.73381	-11.0747	-14.9033	-17.7726	-18.6393	-21.8718	-20.6714	-23.2848	-25.088	-25.5288	-27.4064	-31.3837
-16.5719	-16.6741	-20.8879	-24.5419	-30.536	-35.6714	-41.0701	-42.9271	-53.9726	-59.3187	-65.4776	-69.2734	-74.9829	-80.5903
-4.47111	-4.79613	-9.86589	-13.9557	-19.098	-23.5095	-28.3074	-30.8929	-44.3252	-55.1467	-66.4404	-70.8626	-76.4492	-81.7607
0.584617	-2.57418	-8.39156	-17.364	-22.2767	-27.8257	-31.8454	-34.4809	-45.4355	-54.7552	-62.5831	-66.2094	-71.1945	-77.2675
0.324597	-1.84233	-4.42915	-11.4962	-15.6841	-19.5127	-21.8053	-24.8999	-30.0581	-37.0115	-43.0038	-45.1283	-48.484	-53.2796
-0.632789	-4.97646	-11.243	-22.2662	-27.4029	-33.8031	-37.8793	-40.2842	-50.2959	-57.8231	-63.1059	-66.4245	-71.3962	-78.0031
6.8517	5.81444	10.2221	5.54481	3.52721	3.63008	5.99376	1.48265	10.0307	6.95775	4.5133	5.99763	6.79416	4.84809
-4.02554	-6.48345	-7.9455	-15.4347	-19.7484	-23.6875	-25.5782	-28.4849	-30.3333	-33.782	-36.1078	-37.3346	-40.1417	-44.8903
2.22235	-0.153528	-5.60386	-13.2165	-17.8931	-22.7714	-26.6355	-29.4908	-40.9629	-51.716	-61.4556	-65.257	-70.1699	-75.8249
0.672108	-1.6214	-5.10464	-12.4468	-16.8099	-21.0196	-23.8089	-26.8066	-33.8278	-41.7778	-48.7139	-51.3302	-55.1674	-60.2619
-1.091	0.0805012	-0.152356	-1.36963	-5.09949	-6.56615	-8.44636	-11.9853	-17.004	-25.7999	-35.7993	-38.0441	-41.0169	-44.2175
3.98025	0.801096	-4.73853	-13.7271	-18.2826	-23.4034	-26.941	-29.8486	-40.3603	-50.6726	-59.4033	-62.9101	-67.5641	-73.3797
2.04656	0.509275	-4.2453	-10.3816	-14.9038	-19.1301	-22.8089	-25.8016	-37.0125	-48.177	-58.8639	-62.6351	-67.3811	-72.5933
14.1277	11.0198	8.89185	0.251092	-2.64867	-5.40488	-5.91699	-9.96986	-13.488	-23.9341	-32.5079	-34.1491	-36.3132	-40.5116
-3.362	-5.55949	-6.41597	-13.4209	-17.5359	-21.0489	-22.5735	-25.622	-26.5491	-29.953	-32.3701	-33.363	-35.8524	-40.304
-9.711	-8.24137	-7.07747	-7.69447	-11.8504	-13.4555	-15.3085	-18.4372	-20.185	-24.3708	-30.0621	-31.4476	-34.0789	-37.2043

## Sheet: Sentinel
2015-11-11	2015-12-05	2015-12-29	2016-01-22	2016-02-15	2016-03-10	2016-04-03	2016-04-27	2016-05-21	2016-06-14	2016-07-08	2016-08-01	2016-09-18	2016-11-05	2016-11-20	2016-12-23	2017-01-16	2017-02-21	2017-03-05	2017-03-17	2017-03-29	2017-04-10	2017-05-04	2017-05-16	2017-05-28	2017-06-09	2017-06-21	2017-07-03
0	-3.51961	-3.82074	-6.30964	-9.36097	-11.5252	-14.5127	-17.0572	-17.9836	-20.5622	-21.3551	-20.1378	-23.0491	-21.0802	-22.5136	-22.3753	-21.6591	-22.0972	-25.349	-22.2474	-21.6904	-22.8341	-23.0206	-24.3746	-25.2907	-24.7931	-25.4886	-28.5952
0	-5.1541	-6.39247	-9.44471	-11.8011	-15.5475	-17.8646	-20.7077	-24.0551	-26.1942	-29.4336	-31.4093	-34.7254	-35.2148	-35.6977	-35.0939	-35.4274	-36.9531	-38.0661	-38.0222	-38.4056	-39.611	-38.8491	-39.4817	-40.0204	-40.9899	-39.7868	-41.2114
0	-6.48241	-8.93535	-10.1316	-12.3877	-15.7468	-19.1453	-20.8638	-24.7615	-26.2352	-27.9813	-29.5431	-30.6288	-28.6681	-29.9735	-27.3099	-30.2666	-26.503	-27.4609	-27.2175	-27.5115	-28.1851	-26.8959	-28.2103	-27.1431	-29.2679	-28.4159	-28.0196
0	-5.55148	-7.74587	-9.96659	-14.6687	-17.3433	-20.882	-22.8238	-25.6431	-25.7327	-27.7099	-27.1448	-26.9566	-26.0094	-25.7554	-28.6239	-22.222	-21.421	-21.5428	-22.1078	-21.4741	-23.4809	-24.207	-23.9681	-24.1352	-25.3425	-23.7191	-24.1421
0	-5.81021	-9.49859	-11.8805	-15.3507	-19.0836	-22.3247	-25.662	-28.5266	-29.2899	-33.0752	-31.5303	-33.8032	-33.0887	-34.0374	-37.0021	-39.4608	-39.0568	-39.0807	-40.095	-40.0099	-42.2956	-41.3695	-42.8641	-43.3024	-45.4664	-44.0227	-44.7594
0	-3.15636	-2.10539	-3.34204	-4.8685	-6.16957	-7.97179	-8.58642	-10.085	-10.6004	-8.32885	-8.58773	-7.96938	-4.06824	-1.75423	-3.05558	0.374754	1.33867	1.73983	1.84367	2.01097	1.80189	3.93989	4.13219	5.54562	4.90085	5.142	3.33945
0	9.56491	7.97051	7.53399	12.1487	8.69324	5.08736	0.935787	-0.97261	-0.704741	-5.64464	-8.20895	-26.5184	-31.6219	-37.9659	-28.669	-27.8509	-33.6099	-32.0351	-31.3799	-33.1333	-34.1852	-33.4308	-35.912	-36.8767	-39.8894	-35.5035	-37.4952
0	-4.29569	-4.5501	-7.2379	-8.91388	-11.1173	-13.8646	-15.836	-16.1135	-19.8812	-20.4668	-19.8538	-19.4648	-14.4958	-13.4352	-11.5621	-12.1147	-9.99184	-13.8541	-11.0386	-10.4129	-10.3217	-10.6353	-10.1548	-10.9612	-9.26986	-11.0359	-11.6944
0	-4.44719	-6.76962	-10.0242	-13.9327	-18.821	-21.2387	-23.9664	-28.4162	-30.7536	-33.0164	-34.7739	-40.2892	-41.4123	-42.3365	-45.5341	-48.412	-51.8296	-52.5309	-53.6572	-54.9737	-56.7019	-58.0708	-57.7186	-58.8162	-61.1362	-60.9514	-62.174
0	-3.9492	-5.11126	-7.1402	-9.64668	-13.8703	-17.6374	-19.6634	-22.7093	-25.6283	-29.2625	-31.525	-35.0593	-34.7011	-35.3266	-34.1263	-34.9477	-32.1802	-33.9027	-33.9498	-33.4914	-33.8566	-34.1699	-33.4902	-33.6568	-34.6837	-35.0189	-35.6054
0	-1.3047	-0.539246	-2.62332	-3.64442	-4.48247	-6.05279	-6.69081	-4.52997	-4.47289	-1.56276	9.62578	12.2102	14.802	13.8857	14.0679	14.3061	12.9722	12.225	12.6711	12.5249	12.974	12.622	10.9384	10.1164	11.9946	10.8748	12.2412
0	-5.12312	-7.94821	-9.66095	-11.5685	-15.1223	-17.659	-20.6774	-24.8637	-25.6361	-29.0257	-30.9055	-33.0558	-32.0855	-32.7869	-31.2816	-32.5134	-33.3856	-33.7039	-32.9628	-33.4751	-34.7614	-34.145	-34.4594	-34.2122	-36.6721	-34.8317	-36.362
0	-5.45293	-6.87702	-9.32949	-13.5847	-15.3946	-18.3916	-20.6877	-22.8526	-22.4693	-23.8957	-22.166	-22.9304	-19.7326	-18.8294	-20.2196	-20.0934	-14.9274	-15.8262	-13.9216	-13.2565	-14.3756	-12.8564	-13.7484	-13.3731	-12.6825	-12.2685	-12.7392
0	-5.30295	-6.60711	-9.17397	-13.5712	-15.2965	-18.1897	-20.5706	-22.9208	-22.1488	-23.1588	-21.3113	-21.8285	-18.5562	-17.3812	-19.3185	-19.4791	-14.8252	-16.5361	-14.1864	-13.4192	-14.6644	-12.9589	-13.9282	-13.4823	-12.6912	-12.1315	-12.3347
0	-3.44371	-4.82073	-8.14702	-10.6759	-14.2058	-16.4296	-19.8819	-23.1126	-25.9428	-27.3477	-29.0454	-33.9972	-33.632	-35.712	-35.716	-37.3816	-41.5865	-42.695	-43.5577	-44.3316	-45.1801	-46.2411	-48.2053	-49.3153	-50.7856	-51.4643	-52.7278
0	-1.45621	0.193783	-2.29752	-4.63782	-6.19169	-8.93914	-9.57003	-9.40364	-11.154	-11.0822	-6.36916	-4.56352	-2.26206	-3.0555	-3.83454	-3.55641	-4.77531	-4.50063	-4.877	-5.11673	-5.23233	-1.61816	-3.88246	-5.08821	-3.9587	-4.45457	-4.49654
0	-2.40029	-2.26906	-2.07472	-3.09834	-4.36013	-6.72668	-6.04669	-7.4462	-8.29407	-7.1895	-6.58872	-7.31424	-2.53792	-1.76961	-0.283432	1.90784	5.39721	4.64954	6.46343	7.07411	7.3175	9.43751	9.26483	9.98256	9.72876	10.2673	7.22712
0	-0.972801	-0.171627	-1.57286	-2.05037	-3.15208	-3.55003	-2.65276	-3.81115	-5.71702	-6.44709	-8.02095	-7.04299	-4.10323	-4.98594	-4.2925	-4.33889	-3.45773	-4.1548	-4.09767	-4.04087	-3.61825	-1.73152	-3.41696	-4.11994	-3.04061	-4.36916	-5.44743
0	0.857538	0.399825	-1.06975	-3.55648	-5.36574	-7.86559	-9.95431	-11.4148	-14.3968	-17.0993	-18.4859	-18.3583	-15.0271	-15.9694	-16.6637	-16.8065	-18.198	-18.4159	-19.0674	-19.3262	-20.9035	-21.3243	-22.0606	-23.0384	-22.7309	-22.6709	-24.0755
0	-2.77264	-4.83021	-6.98752	-10.4978	-12.95	-17.5332	-17.3602	-21.4628	-21.3269	-25.0736	-24.7402	-27.6147	-26.7198	-28.4415	-30.7599	-31.4459	-33.7435	-35.6592	-36.323	-36.9877	-37.0805	-37.2022	-39.347	-40.7317	-38.988	-41.1507	-41.6578
0	-4.05522	-4.67473	-5.67135	-9.38829	-11.3587	-12.4081	-12.7828	-13.4141	-16.3021	-15.4405	-15.205	-14.0236	-10.0229	-8.89647	-10.7844	-12.4744	-7.96166	-10.7906	-9.4401	-9.84189	-11.0686	-8.69301	-8.60245	-7.43834	-7.89696	-7.4619	-6.99689
0	-3.57289	-2.48328	-5.67096	-8.43297	-11.1823	-12.6683	-16.4182	-16.3381	-21.6778	-22.2975	-25.134	-28.1233	-29.558	-29.9261	-27.8231	-31.0132	-30.3938	-31.5418	-30.4333	-29.0454	-30.0758	-31.5589	-32.4306	-31.9717	-32.1506	-33.722	-37.9678
0	-0.869034	-0.857678	-1.81415	-3.21132	-4.36906	-4.90933	-4.8327	-5.50873	-7.17124	-7.8257	-9.7677	-9.09764	-5.93435	-6.85339	-5.84294	-5.96528	-5.63652	-6.09586	-6.17111	-6.15871	-6.61273	-3.97008	-5.24949	-6.26063	-5.04067	-6.29584	-8.15249
0	-5.12561	-7.12686	-10.6718	-15.2369	-18.671	-22.4548	-24.0932	-27.409	-28.7115	-29.4002	-30.1193	-32.895	-31.7237	-33.9774	-30.7707	-38.501	-36.5108	-36.6269	-36.8075	-36.2186	-37.8557	-37.5599	-38.1819	-38.7708	-38.9379	-37.7315	-39.9525
0	-3.71123	-3.09526	-6.77128	-10.8712	-14.2396	-17.0438	-19.9399	-22.1096	-26.6623	-29.3264	-31.7603	-34.2343	-32.9972	-31.9521	-34.3472	-32.919	-30.2598	-30.7057	-32.0706	-30.9625	-31.0724	-31.5324	-31.3308	-31.8251	-31.1076	-33.4295	-35.8378
0	-3.47712	-5.93728	-8.59537	-11.8548	-15.3184	-18.0402	-22.1051	-25.356	-27.4177	-29.8828	-31.6942	-35.9485	-34.7819	-36.8128	-36.72	-38.5091	-42.6339	-43.718	-44.468	-45.4956	-46.6652	-47.7173	-49.484	-50.32	-51.5403	-52.4982	-53.3347
0	-7.03501	-10.541	-11.1333	-13.5446	-17.4792	-21.1411	-22.0746	-26.5748	-27.0403	-30.705	-30.8845	-31.1604	-30.3762	-31.1805	-31.3939	-35.3799	-33.0932	-35.2266	-35.2931	-36.6717	-38.4944	-36.971	-39.5348	-38.1222	-42.5483	-40.5562	-39.4104
0	-5.52185	-9.43093	-6.54153	-4.94931	-7.77422	-9.96776	-10.253	-11.8832	-11.6577	-12.7969	-10.5416	-10.7291	-7.01369	-6.26074	-6.63798	-2.40812	-3.25032	-2.06633	-2.27398	-2.73433	-2.81009	0.871829	-0.159357	0.664305	-1.11074	0.463771	0.63604
0	-1.28233	-0.952099	-2.46115	-4.91302	-5.79907	-8.37209	-9.32909	-9.40306	-9.54075	-9.90773	-9.18359	-6.68368	-3.33763	-2.57138	-3.22896	-2.74373	-3.76242	-3.37529	-3.12248	-2.88875	-3.73189	-1.54095	-2.82554	-3.24995	-2.49878	-1.78828	-1.86477
0	-4.99735	-4.90734	-8.0644	-9.8177	-12.7385	-15.683	-17.4641	-19.3062	-21.9231	-22.2787	-21.4568	-24.8339	-24.2083	-27.4565	-23.6695	-21.4425	-26.231	-24.9078	-25.4289	-25.5009	-27.0044	-26.6138	-27.6606	-27.6154	-29.4299	-29.1623	-32.0653
0	-3.6849	-6.06254	-8.46387	-12.0084	-16.6682	-19.1495	-20.1886	-23.4229	-26.4958	-29.2976	-29.9942	-34.8226	-33.021	-33.9355	-35.6446	-38.277	-41.9774	-41.8897	-43.2867	-44.6995	-45.7114	-46.5438	-46.0043	-46.9177	-49.3907	-48.3458	-49.558
0	-6.06648	-8.07355	-9.7912	-9.7657	-14.4447	-17.4682	-19.0979	-22.8798	-24.3164	-27.3794	-30.3449	-31.7845	-33.8762	-37.9598	-34.4068	-34.7559	-36.8078	-35.7232	-38.865	-39.6592	-40.9299	-39.757	-41.7803	-40.0905	-44.2098	-43.0098	-43.8089
0	-1.32944	-1.30547	-2.41825	-4.17219	-5.3712	-7.20964	-7.56223	-7.47529	-8.26699	-9.28703	-9.26624	-8.06541	-3.89524	-4.08099	-3.59189	-2.73301	-3.14449	-2.70836	-2.95853	-2.86494	-3.91143	-1.27964	-2.67132	-3.71674	-3.67664	-3.24667	-3.63637
0	-7.3942	-9.40694	-11.0143	-13.6059	-16.6719	-19.4899	-21.2376	-25.462	-25.9352	-28.1658	-28.1621	-29.5069	-28.2975	-29.1032	-26.5999	-28.8225	-27.9169	-30.0376	-29.5527	-30.6725	-31.3426	-30.313	-31.1605	-30.0842	-31.5159	-30.8611	-30.9664
0	-3.63074	-4.90601	-6.99721	-9.68167	-12.4525	-15.9354	-16.8414	-20.6195	-20.6217	-23.1179	-24.5973	-28.769	-25.7942	-27.6108	-26.1388	-26.8056	-29.3595	-30.7038	-31.0497	-31.1896	-31.6367	-32.3838	-34.1956	-36.0818	-34.5588	-36.0725	-38.1508
0	-3.11803	-5.26828	-7.66164	-11.9417	-16.1109	-18.825	-20.0436	-22.9278	-26.6012	-29.1003	-30.0082	-35.2407	-33.4203	-34.3632	-36.4233	-38.7066	-42.4942	-43.6019	-44.4505	-45.3309	-46.4997	-47.8673	-47.0433	-48.0852	-49.7192	-49.5889	-51.1997
0	-1.67547	-0.237756	-0.530748	-0.320811	-1.11689	0.256585	1.70065	-0.129146	1.33934	1.02731	2.08103	3.30884	4.95096	4.07656	4.81239	4.65096	4.47113	4.12773	3.82268	3.98991	4.4469	6.77857	5.92663	6.32127	8.00639	6.81517	5.75145
0	-5.78267	-8.38428	-10.7242	-12.9383	-16.6983	-20.0016	-23.1308	-27.2758	-27.5827	-30.6148	-31.0389	-33.2851	-32.694	-36.7544	-36.6698	-38.6776	-39.0698	-38.8887	-39.6214	-40.6088	-42.0942	-40.824	-42.5188	-43.7661	-44.9633	-44.7736	-44.6778
0	-3.40098	-4.57001	-7.41148	-10.222	-12.5164	-14.2558	-17.4772	-19.8281	-23.5016	-24.3925	-25.2862	-29.1054	-27.7524	-30.4455	-29.6591	-29.9704	-32.662	-32.5238	-31.6192	-30.0474	-31.4303	-31.6213	-32.9747	-35.6215	-34.1047	-34.5953	-37.5022
0	-3.46285	-2.11774	-7.19999	-10.7525	-13.5192	-15.5876	-19.6018	-22.16	-24.276	-26.1167	-27.0794	-31.0597	-30.0526	-32.7636	-32.2386	-31.0003	-36.2337	-37.6532	-35.756	-35.8463	-36.5633	-37.7854	-39.3994	-41.0345	-39.3574	-41.6633	-44.1912
0	-3.35534	-5.70376	-8.4207	-11.6467	-15.0958	-17.6857	-21.7559	-24.8743	-27.102	-29.3626	-30.9948	-35.4512	-34.2527	-36.2085	-35.9132	-37.8797	-41.8574	-42.98	-43.5658	-44.6107	-45.7607	-46.8192	-48.6174	-49.6511	-50.5	-51.5814	-52.3895
0	-6.43472	-5.68439	-8.5002	-9.692	-13.2753	-15.1305	-17.3219	-21.0667	-24.4918	-25.5626	-27.8434	-30.5561	-29.9538	-29.4587	-28.8317	-28.3958	-25.8316	-28.303	-28.2408	-28.9322	-29.2536	-27.9295	-28.8054	-28.5101	-28.7686	-30.5803	-32.8945
0	-3.84685	-4.47935	-3.47493	-3.0393	-5.17733	-6.99685	-6.93134	-7.85894	-8.88577	-8.72356	-8.15545	-7.82935	-3.60029	-3.00247	-2.79883	0.0622723	2.2773	2.84308	3.89356	3.45762	3.44659	7.43107	6.94515	6.34203	5.873	6.04032	4.92086
0	-4.0851	-3.47953	-7.00186	-9.66345	-11.8686	-14.6521	-16.0263	-16.8476	-21.1601	-19.6148	-20.8588	-23.3456	-23.9316	-24.4877	-25.3264	-27.2366	-27.4644	-29.2235	-27.9515	-27.2688	-28.0655	-29.8284	-29.9739	-29.8975	-29.3137	-30.6383	-35.493
0	-3.25432	-5.88033	-8.06491	-12.1909	-16.8284	-19.4882	-20.7011	-23.6134	-27.5798	-30.3308	-31.3794	-36.4291	-34.6609	-35.1586	-37.5271	-40.1395	-43.5449	-44.7	-45.8683	-46.7005	-47.993	-49.5901	-48.5954	-50.0405	-51.5527	-51.3811	-53.285
0	-2.26334	-4.06739	-5.45702	-9.03552	-11.2339	-15.1187	-15.5378	-20.3028	-20.0205	-24.166	-23.0084	-24.375	-23.3864	-25.013	-27.1555	-28.4504	-31.4024	-33.3251	-33.6318	-33.8187	-33.9687	-34.0737	-36.0927	-38.748	-37.009	-38.9681	-39.4826
0	-2.72395	-3.33367	-5.39773	-7.13777	-8.7726	-11.7481	-10.6541	-14.3203	-15.3589	-16.2753	-17.29	-19.2918	-17.0984	-18.0273	-17.3966	-17.4383	-17.7828	-19.9865	-19.7931	-19.1234	-18.8326	-19.4676	-20.4251	-22.8139	-20.2577	-23.5507	-25.0036
0	-3.0368	-6.69865	-3.27933	-4.62359	-5.98968	-8.24311	-7.9443	-10.0626	-10.2209	-10.2302	-8.64001	-8.02152	-5.32288	-3.46077	-6.19565	-3.18382	0.250881	0.622476	2.54667	4.0967	2.62	4.8424	5.27458	5.67012	6.14307	6.06885	5.125
0	-3.2539	-2.80287	-6.03225	-8.78229	-11.875	-13.507	-17.2839	-17.8194	-22.314	-23.7822	-25.321	-28.3403	-29.5692	-30.9453	-29.546	-32.2883	-33.1463	-34.7999	-33.7395	-32.3975	-33.359	-34.4259	-35.3116	-35.1034	-35.2007	-36.3192	-40.34
0	-3.63159	-6.03887	-9.80961	-14.3012	-16.6624	-18.9577	-19.6918	-21.2697	-26.1471	-26.2924	-27.3635	-26.4848	-22.065	-20.2433	-23.838	-27.6092	-23.0483	-26.5676	-24.8369	-22.4457	-22.0586	-22.3355	-22.4766	-24.2652	-23.3339	-24.2291	-27.1287
0	-3.79548	-4.67516	-8.22629	-11.6709	-16.3149	-20.1383	-23.5751	-26.8213	-30.1075	-34.191	-36.9435	-38.9109	-36.5132	-36.6707	-36.9222	-37.2477	-41.0409	-42.2061	-43.1262	-42.6604	-43.3512	-43.794	-44.3242	-45.3869	-46.0298	-46.8979	-48.0769
0	-3.90078	-3.9594	-5.17032	-6.74478	-8.22484	-10.1766	-8.68411	-10.9393	-10.7929	-10.4479	-9.79934	-6.8357	-3.6203	-2.8547	-2.9645	-0.135384	0.859267	0.717604	2.26298	2.43942	2.13926	4.10199	4.48065	6.46238	6.06094	6.79882	5.83639
0	-1.94315	-4.15409	-4.75434	-6.92309	-9.47787	-12.8378	-12.3484	-17.1229	-17.4867	-20.1404	-20.4692	-21.8068	-19.4143	-21.5875	-21.1811	-22.7169	-23.5639	-24.4633	-25.3497	-25.7433	-26.2169	-26.4345	-28.7683	-30.221	-29.7342	-31.7103	-31.5724
0	-4.52569	-5.79269	-8.74653	-13.0782	-16.5592	-19.7878	-23.9407	-27.1884	-27.5535	-30.2686	-28.7429	-29.9603	-29.1488	-31.025	-31.04	-34.4681	-27.2063	-28.526	-26.9095	-26.4974	-28.5267	-28.374	-29.5888	-32.7396	-31.4073	-31.6449	-32.724
0	-7.06765	-7.50077	-9.93279	-11.3087	-15.0464	-17.2097	-19.0967	-23.2996	-25.0861	-28.4273	-29.7174	-32.7635	-31.5498	-32.4559	-30.1097	-26.9632	-31.7839	-32.411	-33.5581	-34.513	-35.3291	-33.8113	-35.2149	-34.7935	-36.4291	-37.1725	-38.0569
0	-3.50374	-5.23438	-6.79596	-8.78995	-11.6017	-14.7462	-14.5734	-18.8197	-19.0314	-21.1442	-22.1959	-26.1339	-23.083	-24.899	-22.8428	-23.4281	-24.8878	-26.0707	-27.0054	-27.1906	-26.959	-27.3407	-28.802	-30.8901	-29.0425	-31.3919	-32.4813
0	-2.9186	-5.26575	-7.52106	-11.7107	-14.884	-18.2689	-22.8112	-26.568	-26.885	-30.4963	-32.2596	-35.9948	-34.6838	-35.9991	-37.1011	-38.6461	-43.0206	-43.7337	-44.0953	-45.1834	-46.3784	-46.1442	-48.3739	-48.1934	-50.1685	-49.9144	-50.4553
0	-3.40872	-4.79078	-6.94296	-8.72135	-11.9097	-13.8569	-14.8203	-19.5288	-20.8548	-22.675	-23.1961	-26.7415	-26.3931	-28.0293	-27.382	-28.4361	-32.6495	-33.3129	-34.2987	-35.799	-35.8653	-37.3265	-38.0003	-39.5576	-40.8764	-40.8695	-41.997
0	-5.82754	-8.09917	-9.86664	-11.2471	-14.5535	-17.6418	-19.2898	-23.076	-24.8814	-27.4545	-28.5801	-30.4618	-29.2846	-30.3323	-28.2018	-31.3125	-32.9616	-35.7661	-35.5167	-35.4815	-36.1594	-35.0605	-36.3565	-35.3139	-38.1257	-37.4641	-36.8163
0	-5.87124	-6.85188	-10.0966	-11.22	-15.5423	-18.8007	-20.4518	-24.6436	-26.0007	-28.9646	-31.1667	-33.0045	-34.3923	-36.5029	-37.715	-37.9533	-39.6833	-40.9958	-42.3063	-42.7672	-44.2478	-44.0746	-46.0022	-45.3263	-47.9689	-46.6545	-47.9288
0	-3.32089	-3.10948	-6.34906	-9.57597	-11.9374	-13.6402	-16.497	-18.4641	-21.7083	-22.1723	-23.7589	-25.9991	-23.4453	-22.3882	-23.0327	-22.0047	-19.0463	-20.645	-18.6597	-17.4706	-17.4494	-18.059	-18.1421	-19.3346	-17.4596	-17.0771	-20.7271
0	-3.70444	-3.86923	-7.66278	-11.7451	-15.73	-19.3334	-22.5057	-24.9423	-29.4667	-32.5233	-36.1686	-39.8649	-39.0706	-38.2518	-40.341	-39.643	-40.5987	-41.5152	-42.5756	-41.7599	-41.8141	-42.4159	-42.299	-42.775	-42.6183	-44.648	-46.2967
0	-2.12696	-3.19628	-5.98278	-11.2118	-13.7782	-16.8818	-19.5212	-22.1865	-23.3874	-27.7139	-26.2413	-26.3875	-22.7871	-22.3052	-24.6538	-22.1166	-19.2873	-21.1804	-20.5593	-18.7141	-20.1433	-19.8416	-21.3404	-23.6956	-21.3702	-21.9011	-22.2866
0	-1.89467	-3.93885	-5.17368	-6.08111	-7.80022	-10.2198	-9.09019	-12.2422	-14.5532	-16.3707	-16.9084	-17.8077	-15.7979	-17.1699	-16.8739	-17.2766	-16.1096	-17.5258	-17.6149	-17.3172	-18.0107	-17.467	-19.2756	-20.464	-19.2673	-21.9804	-21.8105
0	-5.54004	-5.12272	-7.65972	-8.28628	-11.7402	-14.7501	-17.1043	-21.365	-24.9385	-24.5532	-27.0489	-28.3119	-29.9864	-30.8535	-31.6883	-39.1626	-36.6377	-37.3726	-39.1358	-39.7023	-38.959	-40.956	-43.0458	-42.7546	-44.2904	-45.2898	-46.8567
0	-4.32565	-6.91422	-9.3799	-12.1716	-14.6441	-16.8807	-19.8243	-20.8164	-24.0544	-25.1067	-26.4941	-25.9102	-23.3375	-21.7898	-21.8909	-23.138	-20.6433	-21.7925	-22.0194	-20.2732	-20.8628	-20.4828	-20.8348	-21.6455	-22.5756	-22.4212	-24.8442
0	-1.44949	-0.233253	-2.92409	-3.98776	-5.31901	-7.62245	-7.94651	-8.1308	-8.21624	-5.07319	6.975	9.8381	12.354	11.4719	10.498	10.3051	9.04418	8.68938	8.69823	8.63814	9.88618	12.7529	10.4358	9.51556	11.0972	10.6609	12.1875
0	-0.854328	0.120128	-2.2392	-5.69806	-6.59075	-9.36893	-11.6139	-12.9307	-13.2818	-11.272	-6.65826	-3.59908	-1.11148	0.100577	-2.82064	-2.51095	-4.49579	-5.00582	-4.18699	-3.96579	-3.01624	-1.0493	-2.02148	-1.55975	0.550321	1.28038	2.3052
0	-1.13368	-0.759512	-1.97758	-3.03985	-4.04937	-5.71532	-4.12102	-5.70817	-8.01944	-8.54694	-9.7365	-8.42683	-5.44006	-6.37547	-7.16239	-7.59697	-6.29209	-7.50554	-7.19615	-7.1107	-6.99594	-5.67121	-7.84412	-8.81741	-7.77573	-9.13739	-9.0219
0	-4.88821	-7.02446	-8.66253	-10.9997	-14.6924	-17.4149	-20.5032	-24.0925	-25.5653	-27.5367	-28.6579	-31.6618	-31.5108	-35.6583	-33.1152	-32.3924	-32.3731	-31.4241	-32.2007	-32.4286	-33.8353	-33.9747	-34.9954	-37.3405	-36.7922	-37.9317	-39.1053
0	-4.31937	-4.38249	-7.82475	-10.1341	-13.3864	-15.4728	-18.8755	-21.8863	-23.9626	-25.7456	-27.2992	-30.9787	-30.0463	-34.9708	-31.1914	-28.619	-35.5366	-34.92	-35.12	-35.9454	-36.3845	-37.2501	-38.9163	-40.1456	-39.6498	-41.4571	-42.9417
0	-7.96664	-10.7338	-11.5772	-12.0813	-15.5754	-19.0636	-19.7904	-23.8153	-25.0931	-26.6571	-28.1622	-29.4868	-27.8258	-29.4108	-25.7335	-27.8253	-24.9471	-24.6087	-25.0592	-26.7426	-27.6507	-25.2663	-27.1228	-25.4292	-28.0466	-27.7508	-26.9807
0	-4.1262	-6.19595	-8.60974	-12.3728	-15.2207	-17.9052	-20.7758	-22.357	-24.356	-26.0084	-26.9384	-31.8128	-29.794	-32.4318	-31.2592	-31.89	-33.7511	-34.9714	-33.1993	-31.8867	-33.5276	-33.7922	-34.892	-37.9069	-36.483	-36.9322	-39.3522
0	-0.381908	-0.907607	-2.67985	-4.91363	-7.62276	-10.192	-12.7466	-16.6202	-18.4441	-20.2791	-23.0729	-22.452	-20.7392	-21.2571	-23.9959	-24.7217	-27.1848	-28.0427	-29.425	-30.4546	-32.5318	-33.824	-34.7812	-34.5739	-35.2534	-34.9432	-35.5611
0	-3.8824	-3.78874	-5.7315	-9.13247	-11.0929	-14.3291	-16.3465	-18.0866	-19.0473	-21.1548	-21.2704	-23.0831	-21.2427	-22.4265	-22.2392	-21.9838	-25.4515	-27.9849	-25.7366	-24.6897	-25.6368	-26.7408	-27.461	-29.5451	-27.3727	-28.1765	-30.4826
0	-5.30903	-5.7941	-9.54811	-10.5864	-14.1668	-17.2308	-19.1039	-23.8959	-26.3434	-27.6177	-28.5656	-32.3012	-31.4994	-35.7104	-31.8843	-37.0205	-37.2113	-39.2333	-40.0007	-40.4454	-40.5787	-40.6614	-42.7639	-42.735	-44.4	-44.1689	-45.6009
0	-1.00194	-1.53951	-2.34035	-4.1258	-5.36152	-7.23015	-7.51902	-7.91354	-9.06606	-10.3162	-11.2324	-10.8136	-6.7524	-7.58683	-6.49619	-6.12101	-6.01088	-5.45891	-6.09707	-6.28329	-7.5386	-5.12901	-6.45654	-7.75832	-8.04694	-7.49113	-8.15289
0	1.09535	3.30545	1.3476	-1.32277	-1.19462	-2.37265	-5.34132	-16.2324	-14.5429	-16.0348	-20.3632	-47.4934	-45.1687	-49.9557	-48.5507	-45.6391	-51.621	-43.7495	-50.5301	-53.1067	-50.1501	-47.9772	-50.4917	-52.4523	-52.9411	-53.7151	-53.9942
0	-1.98392	0.0478986	-3.99136	-8.50297	-9.89477	-12.5287	-14.9584	-16.0232	-19.7297	-18.5997	-19.7454	-22.1202	-20.6211	-20.2567	-19.883	-22.4106	-19.2367	-19.517	-16.7068	-15.2108	-15.3724	-17.6932	-17.3845	-19.7612	-15.5564	-18.2018	-23.5452
0	-3.69877	-4.87708	-6.95269	-9.49632	-12.1938	-15.1692	-15.7315	-19.5274	-19.824	-21.665	-23.3354	-26.8169	-24.2777	-25.7288	-24.1989	-24.4054	-26.9396	-28.447	-28.8587	-28.7712	-29.3603	-30.2869	-31.8362	-33.6293	-32.1195	-33.7145	-35.7578
0	-6.74723	-8.54069	-10.6144	-14.5732	-17.3606	-19.7697	-21.6093	-25.5127	-24.9235	-28.894	-27.3656	-27.5068	-25.4122	-24.773	-26.2912	-23.5109	-19.4184	-18.6501	-18.8373	-19.2758	-19.8454	-18.369	-18.3034	-18.1192	-19.3244	-18.5403	-18.5426
0	-4.01753	-5.74114	-8.1857	-11.0684	-15.5422	-19.078	-21.717	-24.9927	-26.6464	-31.3708	-33.233	-35.0851	-33.376	-35.0564	-33.7432	-36.2997	-36.6314	-38.8776	-39.3502	-38.7548	-39.6333	-39.6533	-40.1878	-40.8956	-41.3217	-41.0433	-41.6496
0	-4.12278	-3.02506	-7.67614	-11.2437	-14.1533	-16.5102	-20.1061	-22.7218	-24.5449	-26.207	-26.9929	-29.468	-28.7464	-32.1909	-30.1547	-29.0556	-31.9055	-32.8977	-31.6777	-31.5741	-33.0507	-34.0622	-34.9766	-36.9551	-35.2514	-37.3293	-39.4096
0	-4.72275	-6.95085	-5.50926	-4.82874	-7.35483	-9.77115	-10.1514	-12.4722	-12.142	-11.9827	-11.8746	-10.5985	-8.63507	-7.68909	-8.14872	-5.49161	-7.96512	-3.23706	-3.58231	-3.49555	-4.92814	-1.46784	-1.60499	0.38886	-1.77508	-0.913539	0.077349
0	-6.47965	-9.04943	-9.90337	-12.7995	-16.4425	-20.0623	-21.2225	-24.5817	-25.1887	-28.5972	-27.8603	-28.2553	-27.5384	-27.7351	-29.6739	-34.4512	-31.2571	-33.9681	-32.9946	-33.9934	-35.762	-34.1159	-36.2848	-35.2219	-39.0644	-37.2175	-36.3076
0	-1.31674	-0.37994	-1.77005	-2.99082	-3.7984	-3.22424	-2.08666	-2.97232	-2.67851	-3.21254	-2.4548	-1.47591	0.0368825	-0.939602	0.00524722	-0.233016	-0.590718	-0.945922	-1.15216	-0.919416	-0.713799	2.39601	1.02061	0.564166	2.49158	1.10358	-0.700026
0	-4.94331	-5.95907	-9.49522	-13.0021	-16.4561	-19.7003	-23.2497	-27.3142	-27.5858	-30.0399	-29.6094	-31.2225	-29.892	-32.3543	-31.5777	-33.9502	-32.2288	-32.9494	-31.8767	-32.1473	-33.9115	-34.1337	-35.2485	-36.6291	-36.1419	-36.5836	-37.1989
0	-4.93707	-8.04979	-9.50094	-12.3486	-15.5293	-18.4114	-23.6119	-27.5146	-26.7513	-31.0584	-31.5624	-31.8002	-28.5648	-28.0222	-28.3565	-27.1878	-23.1062	-22.907	-22.0757	-22.4342	-23.1223	-21.9972	-22.4327	-22.6353	-24.9316	-21.9968	-23.807
0	-6.44699	-7.27339	-8.579	-9.59287	-12.6974	-15.2695	-17.6889	-20.4016	-24.6339	-25.5653	-28.6914	-31.9297	-31.2743	-30.9414	-30.0609	-29.2424	-31.1215	-28.9117	-30.775	-32.3404	-32.5026	-31.6248	-32.8322	-32.7592	-32.0749	-34.5302	-36.8896
0	-3.19656	-2.01036	-6.10708	-8.4096	-11.4906	-14.0463	-16.9925	-19.6141	-22.1627	-23.5697	-26.4264	-28.644	-29.5588	-31.7882	-29.7942	-30.0663	-30.4116	-32.1592	-31.5294	-30.5818	-31.1768	-32.395	-33.8511	-35.3227	-34.2379	-35.3652	-38.3746
0	-2.62926	-1.26152	-6.87272	-13.0924	-14.1765	-16.482	-19.521	-20.0041	-24.6425	-23.654	-24.4614	-28.2098	-28.1658	-26.9327	-30.6218	-33.2625	-35.4887	-37.8379	-34.1948	-32.4147	-32.756	-36.0106	-35.1466	-36.1205	-33.467	-35.0624	-39.6177
0	-2.05483	-0.489535	-3.60041	-9.15471	-9.2728	-10.3939	-13.399	-13.5301	-15.8117	-17.273	-17.5269	-17.3765	-15.0037	-14.4241	-17.0456	-15.1429	-18.9044	-21.4851	-18.67	-15.0888	-15.9503	-16.7618	-16.797	-18.5162	-15.9346	-15.8889	-19.9851
0	-2.57358	-2.74251	-4.80157	-8.97184	-10.2044	-12.2767	-13.5626	-13.7978	-16.375	-18.5076	-18.8349	-17.1778	-14.6315	-14.5583	-17.7915	-16.1042	-18.2075	-20.6476	-17.9667	-16.122	-16.3594	-16.5147	-17.0192	-18.2987	-17.0732	-16.57	-19.1301
0	-3.98966	-6.00265	-8.92669	-12.7871	-15.6895	-18.368	-21.4623	-22.9097	-25.0106	-26.6282	-27.4256	-31.9431	-30.4054	-31.7538	-33.1724	-33.9446	-34.9079	-36.0174	-34.2407	-32.5993	-34.5792	-34.1715	-35.573	-38.5766	-37.5024	-37.3921	-39.735
0	-4.12487	-3.72423	-6.8147	-9.09848	-11.5661	-14.2804	-15.8963	-17.2637	-20.6604	-20.3827	-20.4205	-23.9394	-23.4592	-25.2829	-22.7967	-22.4745	-25.6534	-26.025	-25.5253	-24.9091	-26.0943	-26.8959	-27.4207	-27.7115	-27.9661	-28.5833	-32.3811
0	-3.82939	-5.72146	-9.44143	-14.268	-17.059	-19.334	-19.8591	-23.2193	-25.3257	-24.0677	-25.4454	-24.9502	-20.6631	-22.1371	-21.7375	-24.629	-19.9857	-23.7524	-21.9901	-19.6037	-19.1129	-18.7676	-18.8878	-20.5536	-19.8405	-20.8048	-23.5449
0	-5.21536	-5.34963	-8.68745	-9.65434	-13.0316	-16.0409	-18.5877	-23.0788	-25.602	-26.6556	-28.0277	-30.7133	-31.5458	-34.6608	-31.7523	-36.0554	-36.9066	-37.7449	-39.346	-39.6444	-39.8429	-40.2127	-42.8291	-42.9883	-44.409	-44.4547	-45.7065
0	-2.48258	-1.937	-1.8029	-2.99167	-4.0412	-6.14944	-5.69035	-6.61589	-7.88369	-6.54758	-5.93776	-6.8598	-2.03342	-1.94029	-0.597522	1.9243	6.082	7.88703	7.7596	8.40971	8.91415	11.0795	10.7833	11.6635	11.5986	11.626	8.73407
0	-3.31211	-5.51358	-7.29962	-11.0207	-13.404	-17.7957	-18.8414	-22.6281	-22.3847	-25.6603	-26.5005	-30.67	-29.0339	-31.0318	-31.7143	-32.9604	-35.5082	-37.1325	-37.6454	-38.0458	-38.3694	-38.9547	-40.6764	-42.9914	-40.8551	-43.0627	-44.8378
0	-4.6659	-8.68775	-9.59302	-13.3996	-16.8656	-19.8326	-23.4049	-25.6807	-27.3453	-29.6374	-29.1071	-34.3116	-32.3814	-33.0708	-35.7341	-37.2797	-37.1998	-41.3345	-39.0286	-38.3205	-40.1589	-39.8575	-40.7134	-43.8633	-42.5062	-42.6648	-43.928
0	-3.4225	-5.22942	-7.31701	-9.85557	-13.2163	-15.6622	-17.6565	-21.5762	-21.8084	-24.4271	-24.6863	-29.5471	-27.7532	-29.9308	-28.8498	-29.5801	-33.1658	-34.5382	-34.6826	-35.6969	-35.9021	-37.2552	-38.6462	-40.5578	-40.8038	-40.4967	-42.5363
0	6.34045	6.29092	5.43895	8.03552	5.25284	1.41112	-0.0234235	-2.91392	-1.90576	-4.61589	-14.6359	-33.1144	-37.8584	-35.3518	-29.5708	-27.6816	-33.6821	-28.3204	-29.4437	-31.4532	-32.6979	-29.8971	-31.6472	-31.9565	-34.2167	-30.0857	-32.3087
0	-0.668147	-1.09746	-1.81258	-3.38305	-4.71685	-6.15256	-6.63496	-6.73962	-8.21389	-9.44661	-10.6123	-10.3324	-6.12576	-6.99245	-5.76963	-5.09167	-4.94747	-4.61557	-4.99802	-5.26873	-6.42119	-3.9805	-5.3746	-6.8316	-6.86564	-6.57771	-7.50522
0	-4.51201	-6.98387	-9.9645	-13.43	-17.1773	-19.4267	-24.0296	-26.1161	-28.226	-31.6451	-30.3532	-32.5102	-31.7373	-32.1266	-35.1427	-35.8147	-36.6373	-37.4024	-37.0515	-35.9446	-38.0277	-36.654	-38.3866	-37.2313	-38.8032	-38.3585	-40.8952
0	-5.55512	-6.14374	-9.45321	-11.1762	-13.9368	-16.3559	-17.5283	-19.0619	-22.5044	-21.6271	-23.1562	-26.1332	-27.2156	-28.1869	-28.2951	-31.6483	-30.2594	-28.8102	-29.9539	-29.1636	-30.3616	-31.3403	-32.0095	-31.5694	-32.0987	-32.8868	-36.8017
0	-3.97817	-3.23737	-6.51299	-10.1774	-12.4955	-15.7878	-18.1006	-19.6212	-22.1416	-21.992	-24.4633	-26.8534	-26.4128	-26.478	-27.6939	-28.9992	-30.888	-30.8864	-29.1541	-28.9237	-29.1504	-30.9816	-30.6778	-32.5858	-29.7052	-31.5757	-35.2838
0	-3.05591	-1.82316	-6.43444	-11.3837	-12.5482	-14.5614	-18.2032	-19.7766	-21.6176	-22.2502	-21.655	-23.9924	-21.3441	-21.5501	-23.7382	-20.6051	-25.2004	-30.4622	-25.8635	-23.9994	-25.2265	-26.7259	-27.0725	-28.5862	-26.1671	-26.6025	-30.0818
0	-0.242946	0.045046	1.52393	-2.25823	0.859892	13.6817	0.964496	-10.0208	-7.26972	-6.33623	-4.12427	-16.9596	-20.5299	-24.8882	-25.6526	-25.3934	-27.2514	-19.1081	-23.4107	-19.7717	-23.6189	-19.8992	-22.2383	-33.55	-24.7127	-31.3816	-22.8548
0	-2.74668	-1.9767	-4.55348	-8.47836	-9.08464	-10.5774	-13.5092	-14.3267	-16.5502	-18.0551	-18.2323	-18.2521	-15.947	-15.3946	-17.4524	-15.2927	-18.5874	-20.5511	-18.5195	-15.6205	-16.5625	-16.8236	-16.9915	-18.077	-16.5922	-16.3113	-20.1944
0	-3.01963	-1.88366	-6.14542	-10.4878	-12.48	-14.0464	-17.3694	-17.0386	-20.7828	-20.4968	-21.0393	-24.3428	-24.0047	-23.5231	-26.7699	-28.5212	-29.7923	-34.2288	-31.3791	-29.2884	-29.71	-32.1196	-31.8847	-32.128	-31.2163	-31.7963	-34.9434
0	-2.85994	-4.75419	-6.41418	-8.92053	-11.0393	-14.444	-14.3258	-17.9277	-18.9734	-21.5366	-22.1173	-24.6538	-21.5966	-23.8037	-22.3558	-22.9889	-23.9488	-25.8083	-25.9952	-26.1562	-26.2082	-26.6931	-28.3447	-30.3181	-28.4473	-31.4585	-32.4797
0	-0.00578348	-0.932761	-1.78637	-3.60232	-5.38913	-7.29938	-8.40546	-9.7045	-11.3149	-13.3022	-15.6742	-15.0798	-11.1506	-12.3242	-12.5398	-12.9048	-13.3531	-13.5621	-14.3661	-15.1573	-16.5296	-16.0651	-17.0127	-17.5804	-17.6181	-17.8272	-18.9684
0	-5.0292	-6.93382	-8.1913	-9.8777	-12.128	-14.6728	-18.1966	-19.9308	-22.1916	-23.3714	-24.6709	-25.5905	-24.5106	-25.9152	-24.4435	-25.7155	-22.0915	-23.7242	-24.4037	-23.2798	-24.3648	-24.106	-25.0298	-23.9579	-26.6229	-25.5724	-26.7504
0	-2.36632	-5.30625	-6.68258	-10.534	-13.5917	-17.8057	-19.0153	-23.5545	-23.8554	-26.294	-26.3604	-30.5059	-29.6874	-30.9522	-31.7048	-33.4623	-37.1581	-37.923	-38.1637	-38.8903	-40.2474	-41.4412	-42.7895	-44.221	-43.7447	-43.1431	-43.6901
0	-3.76934	-4.55042	-8.15166	-14.2258	-16.6431	-20.2443	-22.3674	-24.3414	-25.0836	-25.4541	-24.6705	-25.3059	-24.8829	-24.1811	-27.9319	-21.3495	-21.0833	-19.7305	-19.4814	-17.6065	-19.0248	-20.8092	-20.181	-22.057	-20.4833	-19.5036	-22.0338
0	-4.26547	-3.57874	-4.05817	-2.64834	-5.18745	-6.76882	-7.19785	-8.11264	-8.65884	-9.61853	-8.45811	-8.94132	-5.22942	-4.62865	-3.89491	-2.79835	0.321102	2.12112	1.4352	1.38254	1.58646	6.04159	4.7714	4.80485	3.83481	3.97706	3.67312
0	-5.5221	-9.87632	-10.6426	-13.5716	-17.1137	-20.2716	-23.3787	-26.1303	-27.3851	-29.6464	-30.0563	-34.4512	-33.0569	-34.4172	-35.5879	-38.2764	-34.7863	-37.0106	-36.1687	-35.6807	-37.8238	-36.9838	-38.278	-40.3265	-40.4692	-40.2102	-41.0333
0	-0.0211232	-1.08535	-2.41321	-4.7491	-6.59126	-8.65897	-10.0484	-12.2944	-13.8088	-15.2057	-17.8536	-17.2988	-14.0284	-14.9803	-16.3302	-16.9424	-17.9169	-18.6277	-19.3129	-20.1404	-21.7051	-21.491	-22.2987	-22.9814	-23.0276	-23.3255	-24.3854
0	-1.60184	-0.961188	-2.48636	-2.82828	-3.9387	-4.39047	-3.64916	-0.146713	1.46945	3.15202	11.8072	14.0785	15.8589	14.5523	20.1151	20.286	19.2603	19.2739	18.8748	18.3937	18.0483	17.9414	16.2035	15.8155	17.6744	16.6738	16.6261
0	-4.66889	-7.16891	-11.2219	-15.6428	-20.3117	-24.3532	-28.165	-32.2922	-36.48	-38.9369	-40.6968	-47.5489	-51.4498	-53.1336	-56.2621	-59.3303	-63.6227	-64.3431	-66.0069	-67.4172	-69.9955	-72.4321	-72.4324	-73.2918	-75.9661	-75.6866	-76.6732
0	-3.06504	-3.5514	-5.77572	-8.67506	-9.96154	-12.3562	-12.8152	-13.1533	-16.0496	-18.5686	-18.5465	-17.2026	-14.1764	-14.3324	-15.2548	-14.3592	-13.9222	-16.105	-14.0463	-12.7732	-12.8549	-12.9645	-12.9173	-13.5428	-12.9414	-12.3224	-14.3367
0	-4.39855	-5.12658	-7.52959	-9.93337	-12.8029	-14.8557	-17.0483	-19.992	-23.4576	-24.8296	-25.5879	-28.9371	-28.172	-28.8219	-28.2465	-23.8427	-26.442	-26.5317	-27.0588	-26.7642	-27.3636	-27.8271	-28.1769	-29.913	-28.9556	-30.478	-33.6478
0	-2.5183	-4.24873	-6.10975	-9.44442	-12.5242	-15.2573	-19.2437	-22.8021	-23.9785	-26.7086	-26.7937	-29.7471	-28.6599	-29.9425	-29.9743	-31.4336	-35.3055	-36.5192	-36.0734	-37.5901	-38.6092	-39.3884	-41.0363	-41.8244	-41.6391	-42.4764	-42.0112
0	-4.06856	-5.92652	-8.98394	-12.9397	-17.5476	-19.6681	-21.5585	-24.4929	-27.5243	-29.6505	-31.385	-36.3706	-35.6842	-36.1482	-39.5639	-42.7392	-46.0586	-46.5003	-47.8222	-49.0296	-50.2157	-52.6017	-51.732	-53.0425	-54.9886	-54.9496	-56.5218
0	-6.01694	-7.91951	-9.63574	-10.7886	-14.1827	-17.1211	-18.8327	-22.3334	-24.4165	-26.9799	-29.2013	-31.7751	-30.4783	-31.7315	-28.5472	-31.1409	-31.2282	-32.9248	-33.4575	-33.4468	-34.0103	-32.8315	-34.1329	-33.0068	-35.4539	-34.9229	-34.3549
0	-0.839151	-0.0665355	-1.28955	-2.49547	-3.76212	-3.29456	-2.49591	-2.48216	-3.31107	-3.72702	-3.79865	-2.64133	-0.913936	-1.97272	-1.22028	-1.13482	-1.67052	-2.18021	-2.29283	-2.26761	-2.29317	1.95416	0.08324	-0.718032	1.1428	-0.188067	-2.0561
0	-5.07799	-6.20261	-8.54785	-11.1576	-13.8779	-16.4331	-19.0776	-21.6209	-24.142	-25.3049	-27.6276	-31.497	-30.0221	-30.1611	-29.5652	-32.9714	-27.9678	-29.6726	-28.5786	-27.6842	-28.5441	-28.6111	-29.9157	-30.6325	-30.1539	-30.0321	-33.0883
0	-4.58671	-5.98039	-4.58908	-3.81027	-6.09357	-8.11388	-7.48422	-9.49831	-9.86937	-10.2077	-8.77341	-7.94918	-4.10308	-4.09206	-3.39775	0.306227	2.05611	2.57718	3.64512	2.8922	2.41378	6.88039	5.95111	6.26175	4.50702	5.88519	5.57926
0	-3.65117	-3.97663	-3.94415	-4.40048	-6.26687	-8.00042	-9.91405	-11.025	-10.3451	-10.0913	-9.02875	-8.01591	-5.7004	-5.51562	-5.89358	-6.47594	-0.614314	-1.09918	0.119916	1.70428	0.61628	4.03893	3.81628	4.87463	4.87449	5.44641	5.36442
0	-1.34621	-2.65023	-4.12513	-5.3802	-6.67339	-8.73073	-7.7073	-10.2892	-12.775	-14.3861	-15.1384	-14.985	-12.3709	-13.4299	-13.5136	-13.585	-12.9126	-14.1977	-14.052	-13.6215	-14.5103	-13.0465	-15.2586	-16.7251	-15.3792	-17.3544	-17.1214
0	-2.59939	-3.09825	-5.20825	-9.39117	-12.8151	-15.3815	-16.1968	-20.1242	-22.5374	-25.6369	-26.6414	-30.8973	-28.9933	-30.1511	-32.1117	-33.6999	-37.993	-38.1401	-38.74	-39.1563	-40.2493	-39.5372	-40.1405	-39.8593	-41.1953	-42.133	-43.1145
0	-0.342996	-0.551764	-2.69612	-4.51609	-7.5146	-9.63729	-13.0429	-17.973	-19.3473	-21.3285	-23.8073	-23.5602	-23.4805	-24.0792	-27.0929	-27.8643	-31.1366	-32.0882	-33.7359	-34.7906	-37.015	-39.3063	-40.0529	-39.3615	-40.4253	-39.3602	-39.9448
0	-4.40675	-6.80572	-9.35018	-11.1076	-15.1099	-17.5918	-20.2	-24.4371	-27.0697	-28.2788	-29.8228	-35.6701	-34.7914	-37.4819	-35.6594	-37.3568	-41.0986	-41.57	-42.9322	-44.491	-45.6423	-46.3601	-48.4099	-49.4257	-51.2171	-50.8679	-51.4237
0	-3.5455	-2.28426	-5.48015	-7.50744	-10.691	-12.5194	-15.6345	-16.135	-21.2037	-22.2232	-25.9308	-27.4438	-29.9351	-30.0724	-31.8391	-36.1612	-34.0432	-32.4313	-33.3984	-31.7347	-32.9148	-33.9223	-34.7762	-34.3251	-35.1512	-36.0784	-39.5421
0	-6.09545	-6.93792	-9.84923	-11.202	-15.3328	-18.3644	-20.5176	-23.8946	-27.521	-28.1059	-30.6168	-34.2529	-33.0953	-34.6759	-34.6157	-28.4351	-30.5725	-31.1929	-31.9881	-31.6801	-32.1873	-33.5398	-34.1526	-35.8691	-36.837	-37.0549	-40.0206
0	-5.92609	-7.55493	-10.3244	-12.3258	-16.2698	-19.6065	-21.4404	-25.097	-27.3887	-28.6763	-30.6172	-34.0365	-33.4364	-35.2304	-34.719	-31.3047	-33.2911	-33.2785	-33.9074	-33.7711	-34.8659	-35.4336	-36.1828	-37.5013	-38.5099	-38.275	-40.6155
0	-0.949993	-2.09285	-3.18059	-5.18086	-6.61254	-8.70636	-7.94713	-10.1117	-12.193	-13.5228	-14.995	-15.3417	-11.0869	-12.6317	-11.7496	-12.0554	-11.6968	-13.0293	-12.5471	-12.2353	-12.9634	-11.5681	-13.7999	-15.3642	-14.4027	-16.43	-16.3341
0	-4.50566	-5.43998	-7.57739	-10.8786	-13.6182	-16.2216	-18.946	-21.9868	-24.6785	-25.5216	-26.6898	-30.8526	-30.5295	-32.4724	-30.491	-30.6286	-29.7309	-30.798	-29.993	-29.3187	-30.4718	-31.383	-31.247	-33.4034	-31.6616	-33.4465	-35.5784
0	-3.19558	-5.32558	-8.76298	-13.6666	-18.1016	-21.6242	-25.8468	-29.9433	-32.0134	-36.038	-37.6047	-44.2589	-43.843	-46.0894	-48.0784	-50.9551	-56.2273	-57.6322	-58.3018	-59.5593	-61.2206	-62.4161	-63.9082	-64.784	-66.6514	-67.0803	-68.7395
0	-4.26653	-6.21226	-8.86386	-10.6035	-14.3616	-16.6229	-18.7817	-23.0329	-25.7834	-26.5708	-27.7762	-33.183	-32.9318	-35.4449	-33.9432	-35.4761	-39.0774	-39.7259	-41.0582	-42.3629	-43.3859	-44.5351	-46.3541	-47.2731	-49.1403	-48.5662	-49.287
0	-3.57606	-4.92568	-8.21096	-10.6239	-14.1055	-16.2161	-19.8025	-22.9198	-25.9435	-26.9897	-28.6659	-34.1355	-33.7017	-35.7993	-35.5402	-37.0927	-41.1734	-42.4445	-43.0759	-43.8379	-44.6998	-45.7689	-47.7333	-48.974	-50.2554	-50.7399	-52.194
0	-5.33849	-7.5517	-10.0866	-12.4818	-15.7716	-18.2553	-20.1366	-25.6652	-26.2497	-28.4969	-29.3704	-30.4776	-29.8404	-32.1783	-31.4712	-36.7439	-34.4633	-35.2781	-36.3051	-36.1698	-37.2934	-36.6225	-38.78	-39.0465	-40.3248	-38.6956	-39.0869
0	-4.04981	-6.92541	-9.76603	-13.6911	-18.3897	-20.984	-22.9156	-26.7515	-29.5114	-32.0137	-33.0886	-37.8247	-36.9516	-38.0039	-40.5786	-43.1567	-47.3744	-47.8528	-48.637	-49.9643	-51.2227	-52.2592	-52.0267	-52.8984	-55.1105	-54.3508	-55.4505
0	-7.03608	-8.50163	-11.6499	-14.1296	-17.917	-21.2133	-22.5474	-26.6968	-28.3126	-29.6562	-27.1511	-29.842	-29.3686	-30.1259	-29.6242	-30.4322	-30.4404	-30.6946	-31.1484	-31.9634	-34.0669	-31.8825	-33.8574	-33.332	-37.1327	-34.9763	-36.1266
0	-3.36836	-2.99356	-5.74604	-9.15275	-11.3547	-13.8807	-16.0901	-18.4708	-20.8567	-21.073	-21.042	-23.5662	-21.9195	-23.6827	-20.8589	-19.104	-21.2627	-21.8548	-19.4508	-18.8588	-19.7341	-20.1136	-21.3089	-22.5237	-20.7168	-21.5369	-24.8807
0	-2.03589	-1.65577	-5.10763	-7.10561	-8.11349	-9.02992	-10.3707	-9.80208	-12.086	-11.0354	-8.52918	-4.74888	-1.41498	1.80166	3.18588	2.03173	1.31546	1.55387	4.7683	6.6964	6.5629	7.87478	8.95803	7.86861	11.2594	11.3575	8.17858
0	-1.19667	-1.20187	-2.60482	-3.52498	-4.49326	-6.36728	-5.12395	-6.60947	-9.46907	-10.1577	-11.2004	-9.84399	-6.78593	-7.81252	-9.08126	-9.3806	-9.34226	-10.7886	-10.4909	-10.2616	-10.6269	-8.91526	-11.3041	-12.5586	-11.1716	-12.7407	-12.4531
0	-3.24996	-4.0804	-3.43748	-4.99313	-6.15295	-8.30409	-7.59557	-9.77537	-10.1252	-9.93512	-9.04305	-7.93435	-5.29309	-2.93416	-6.74525	-3.87471	0.181382	1.40624	2.49421	3.65024	2.21557	4.62908	4.76361	5.68082	5.67026	5.70491	4.88916
0	-4.61235	-4.94781	-7.35741	-9.54083	-12.9684	-14.2935	-17.6573	-19.3266	-21.6189	-22.8892	-24.6704	-26.9322	-28.1181	-27.3158	-28.2176	-24.3979	-23.0044	-22.1013	-21.7788	-21.7639	-23.3742	-22.7598	-22.5448	-21.8189	-22.4349	-21.4822	-23.7658
0	-5.29462	-7.75927	-9.00607	-10.9615	-14.2736	-16.8294	-19.0196	-22.3771	-24.7562	-27.0896	-27.7286	-30.8657	-29.4766	-30.9411	-29.8747	-25.5805	-29.9546	-31.6854	-32.0121	-31.9123	-32.9664	-32.9375	-33.7785	-34.8936	-35.5371	-35.8746	-37.545
0	-5.8083	-6.55603	-8.69372	-10.2574	-13.514	-16.0316	-17.9572	-21.0223	-23.5727	-25.2743	-27.4068	-30.067	-28.4738	-29.0611	-26.4131	-26.3916	-24.0531	-24.0088	-24.9079	-24.7285	-24.7379	-24.3316	-24.9538	-24.0461	-25.3244	-25.4218	-25.4241
0	-5.04891	-7.70619	-9.07905	-11.1138	-15.1536	-17.6676	-20.6164	-24.1377	-25.5615	-27.9364	-28.5431	-32.24	-32.122	-37.2196	-33.4357	-32.0987	-35.4894	-34.6978	-34.968	-35.4666	-36.8527	-36.5668	-37.5943	-40.0167	-39.5045	-40.5632	-41.7841
0	-3.6348	-4.85215	-6.93555	-9.83703	-12.6802	-14.7866	-15.2509	-19.4145	-20.1263	-21.0786	-22.8966	-25.4571	-24.9189	-26.2598	-26.8826	-27.7418	-31.2671	-33.21	-33.3051	-33.3575	-34.2369	-35.5941	-36.5829	-37.5411	-36.8411	-38.2884	-40.0811
0	-5.45828	-10.2595	-6.97129	-5.47555	-8.36005	-10.7224	-11.3375	-12.7744	-12.5762	-13.1453	-10.3924	-10.0161	-5.95131	-4.18897	-5.25672	-4.00596	-2.80811	-3.46983	-3.3478	-3.83022	-3.71864	-0.650839	-1.12099	-0.216584	-1.67697	0.394195	0.598755
0	-7.55211	-9.51141	-12.269	-14.2435	-18.2428	-21.6391	-22.542	-26.701	-28.5095	-29.3847	-29.4117	-32.3584	-31.867	-32.8697	-32.3885	-32.4896	-34.6617	-35.0404	-35.6166	-36.5335	-39.0128	-36.4254	-37.9379	-36.6438	-41.6154	-39.2144	-39.8677
0	-3.5061	-5.11272	-5.93324	-7.44864	-9.23473	-11.0713	-12.0859	-13.2356	-14.536	-14.3705	-12.7772	-12.1045	-7.81774	-6.40656	-8.06977	-6.77137	-6.17683	-7.05548	-4.09215	-3.85665	-5.24772	-2.88128	-2.10978	-2.08634	-2.05095	-0.32835	-2.22389
0	-3.7075	-6.02393	-9.69128	-14.1631	-16.6546	-18.8964	-22.6918	-23.9277	-28.3976	-28.4653	-29.2415	-28.4513	-24.371	-23.2076	-25.7467	-29.1048	-23.8626	-27.3047	-25.6148	-23.1895	-22.9893	-23.1111	-23.3495	-25.1102	-24.4042	-25.1538	-28.122
0	-5.08448	-6.18895	-9.73944	-11.5858	-14.9575	-17.9645	-19.939	-24.6935	-26.6496	-27.9106	-28.3799	-31.8546	-30.9238	-34.1814	-31.5343	-37.5242	-35.9452	-37.9549	-38.2494	-38.4266	-38.6795	-39.1784	-40.8013	-40.6745	-41.9205	-41.4292	-42.9322
0	-1.45794	-1.24145	-2.11974	-3.87532	-4.81836	-7.07891	-7.49987	-7.33847	-7.63867	-7.80929	-7.20482	-5.28434	-1.5703	-0.883926	-1.23919	-0.579409	-1.19632	-1.00313	-0.858475	-0.628205	-1.50471	0.743146	-0.563941	-0.78278	-0.391759	0.299597	0.117354
0	-1.00626	-0.213141	-2.08433	-4.87725	-6.08678	-8.96925	-10.3041	-10.6693	-11.087	-11.0016	-9.62323	-6.63367	-3.7875	-3.33755	-4.02362	-3.68457	-5.17502	-4.80457	-4.60026	-4.60928	-5.00741	-2.62196	-4.00938	-4.45905	-3.5102	-2.81385	-2.33001
0	-4.97354	-6.43895	-9.3049	-12.222	-15.2975	-17.6829	-20.3391	-23.7552	-26.5867	-28.1455	-29.9876	-34.6293	-33.6142	-33.9268	-33.3992	-35.1868	-34.5617	-36.9675	-35.2972	-35.1445	-36.2716	-36.9054	-37.5408	-38.6639	-38.4075	-37.5531	-40.1587
0	-4.12269	-4.99419	-8.9357	-11.7687	-15.163	-18.0157	-20.1641	-23.0468	-26.9505	-28.5288	-29.873	-32.2501	-30.5404	-31.4241	-31.3641	-35.1555	-33.8449	-36.0895	-35.5792	-34.6361	-35.2644	-35.0366	-35.8316	-36.2709	-35.9525	-36.5246	-37.507
0	-3.18307	-5.75542	-7.64503	-10.3279	-13.9535	-17.2666	-19.021	-23.4052	-24.2079	-26.8677	-27.6535	-33.1754	-31.5399	-33.9875	-32.3589	-34.0488	-37.5734	-38.4583	-39.1542	-40.4805	-41.124	-42.5233	-43.9771	-45.7483	-46.0789	-45.9256	-47.6467
0	-1.02112	0.285428	-2.27512	-5.36683	-6.58532	-9.28991	-11.5108	-12.7489	-13.3746	-11.6093	-3.6619	-1.1327	1.00662	0.929082	-0.944378	-0.724157	-2.82289	-2.91044	-2.67328	-2.84443	-0.561484	3.14988	1.64547	1.29154	3.06059	3.60106	5.03439
0	-3.45239	-1.90232	-5.97822	-9.74561	-11.0644	-13.4187	-16.5045	-18.481	-19.9944	-20.5048	-20.5795	-22.9822	-20.8944	-21.8779	-22.3741	-22.7801	-23.4226	-26.4297	-23.6567	-22.5265	-23.5551	-24.8273	-25.2535	-25.8856	-24.8407	-25.0729	-28.0047
0	-4.63797	-7.31008	-11.2988	-15.3309	-20.3979	-23.9775	-27.7444	-32.8577	-36.1547	-39.3597	-41.688	-48.3166	-50.5093	-52.7009	-54.8517	-57.9902	-63.1041	-64.6149	-65.9169	-67.4957	-69.3562	-71.4499	-72.9915	-73.8779	-76.6366	-76.694	-78.2374
0	-3.20754	-5.15841	-7.68927	-10.2664	-13.1459	-15.8467	-16.6081	-22.5522	-24.3474	-28.0178	-27.9202	-28.807	-27.1553	-26.8549	-26.5272	-26.8845	-21.7181	-20.3164	-19.9657	-19.3075	-19.9054	-20.2752	-20.7123	-23.0274	-23.1032	-22.4869	-24.1335
0	-2.85649	-3.93175	-2.66066	-3.84441	-5.06108	-7.01742	-6.94202	-8.90599	-8.7959	-8.82735	-6.77698	-6.07916	-3.24131	-1.13841	-3.43714	-0.916835	1.42903	2.01128	3.54175	5.2979	4.11287	6.0941	6.8223	7.11789	8.06427	8.39545	7.30059
0	-3.9696	-5.84953	-9.03198	-11.6643	-15.755	-18.7965	-20.7486	-24.5043	-27.9352	-30.7352	-31.9162	-35.8056	-33.6787	-34.629	-34.4544	-36.3648	-36.8855	-38.5517	-38.5457	-37.9139	-38.7088	-38.553	-39.9618	-41.2366	-41.2296	-42.2899	-43.4727
0	-1.1286	0.123656	-2.30576	-3.8448	-4.82534	-7.12442	-6.73442	-7.71549	-7.83963	-3.64843	5.22613	9.73483	13.7623	14.3676	11.3993	10.5648	8.04285	7.39483	8.24477	8.40201	11.2023	14.2018	13.986	12.9286	14.5637	14.9334	17.8492
0	-3.3832	-4.63636	-5.53094	-8.79707	-11.0032	-12.5575	-13.5884	-16.2234	-18.0051	-17.9868	-17.47	-16.5294	-11.0159	-11.0262	-8.40565	-9.76339	-3.33437	-4.34954	-2.70334	-2.82135	-4.272	-2.80774	-2.2468	-1.61521	-2.30308	-1.15197	-1.301
0	-7.4688	-9.5877	-10.0139	-10.3522	-13.7061	-16.954	-18.0922	-21.4316	-24.6702	-26.6978	-28.8504	-32.0177	-30.7214	-31.9884	-29.0705	-29.1786	-31.3367	-28.8817	-30.8617	-32.6698	-33.4012	-31.6901	-33.4692	-32.6221	-33.7785	-34.784	-35.5694
0	-3.72864	-2.62246	-6.97087	-9.93256	-11.9868	-14.1098	-16.6597	-18.3179	-21.7296	-21.6532	-20.4361	-24.7569	-24.6543	-25.2503	-26.2899	-28.7879	-31.9812	-32.9188	-31.1486	-29.3979	-30.9326	-31.2898	-32.299	-33.4092	-32.9035	-33.3441	-37.9533
0	-2.96658	-5.68838	-4.16904	-6.01243	-7.42712	-9.4651	-9.12917	-10.8891	-10.4598	-10.5239	-9.70807	-7.2589	-4.08978	-0.903363	-5.14711	-0.809533	-2.30707	-2.93788	0.373803	1.64491	1.29006	2.23115	3.00831	3.77318	4.16158	4.9823	3.26841
0	-1.56968	-3.70329	-4.12042	-5.90607	-8.22083	-11.1935	-10.7178	-14.3336	-15.5999	-17.6136	-18.527	-20.4821	-16.9067	-19.0118	-17.677	-19.1723	-18.8978	-19.8635	-20.1715	-20.3086	-20.851	-20.4437	-22.7253	-24.3217	-23.5347	-25.9433	-26.2145
0	-2.79777	-5.02803	-7.10009	-11.3302	-14.2748	-17.7096	-21.8531	-25.6148	-25.4551	-28.6888	-29.9731	-32.6606	-31.593	-33.0343	-33.6688	-35.2522	-39.9185	-40.8309	-41.1456	-42.1738	-43.2673	-43.5599	-45.4436	-45.2121	-46.9367	-46.952	-47.5281
0	-4.15104	-3.73697	-5.79519	-9.83861	-10.8387	-12.4511	-15.6891	-17.619	-18.9874	-20.981	-21.6587	-21.6768	-19.9077	-19.8173	-21.6095	-20.5652	-22.6951	-25.5041	-24.6086	-22.275	-23.6046	-22.5671	-23.39	-23.5602	-23.6699	-22.4842	-24.9094
0	-5.78461	-8.33353	-9.6589	-12.9365	-16.1189	-19.7426	-21.3469	-25.2336	-26.3927	-28.1633	-28.5802	-29.4832	-27.0914	-27.9298	-26.5978	-28.7651	-23.0215	-24.5884	-23.7868	-23.6383	-24.5284	-23.6817	-24.6879	-23.9318	-25.3544	-24.1115	-23.8263
0	-5.01	-7.89269	-6.36712	-5.55296	-8.00938	-10.0237	-10.4861	-12.0895	-12.1591	-13.3952	-10.9359	-10.5764	-6.22874	-5.67076	-5.9054	-5.12275	-2.66122	0.314924	0.191221	0.120862	0.201098	3.06444	2.21971	2.70857	1.75173	2.90862	2.97713
0	-3.41617	-5.69062	-8.14058	-12.074	-16.9271	-19.3723	-20.607	-23.6054	-27.164	-30.2041	-31.2275	-36.2133	-34.2342	-34.8627	-36.6139	-39.2103	-42.9464	-43.4179	-44.7525	-45.9247	-46.9685	-48.6219	-47.7178	-49.2525	-50.9342	-50.521	-52.3184
0	-3.00941	-3.11718	-5.53024	-7.85995	-9.06449	-11.7605	-12.921	-12.9896	-16.6556	-18.4318	-18.7314	-18.6241	-15.0326	-16.6365	-15.228	-10.6918	-15.5679	-16.167	-13.9381	-13.1465	-13.2101	-13.4183	-13.0184	-14.3074	-12.8268	-13.0131	-14.8785
0	-2.4034	-3.72882	-6.64317	-7.57863	-6.45544	-9.74211	-15.323	-24.3114	-23.9497	-25.5946	-25.3143	-18.2642	-34.0988	-35.815	-39.8376	-40.4174	-42.0766	-44.6525	-43.7196	-47.7072	-49.6418	-56.9769	-63.7789	-63.4557	-65.9341	-68.1516	-72.5308
0	-2.87607	-2.42503	-2.50225	-2.96206	-4.41647	-6.86976	-5.68748	-7.36013	-8.0574	-6.86984	-7.03832	-7.42887	-3.12198	-1.95877	-1.70915	1.14197	2.03748	-0.229004	1.5826	1.67338	1.71414	4.06277	3.85084	5.27265	4.13052	4.79437	2.36239
0	-3.24646	-3.91103	-4.76677	-7.36404	-8.79446	-10.9083	-14.1859	-15.8914	-18.5707	-19.6239	-20.0169	-21.5318	-19.294	-20.9505	-19.6949	-15.6606	-19.508	-22.7613	-20.2267	-19.0575	-20.2914	-20.4938	-21.1013	-20.5299	-21.0272	-20.5279	-22.8092
0	-3.99417	-3.75256	-6.0416	-8.50396	-9.95724	-11.4293	-10.7129	-12.115	-12.4419	-10.7118	-9.34993	-5.55286	-3.07829	-1.09507	-2.41675	-4.45608	-3.48784	-3.83487	-1.74875	-0.822147	-1.72212	0.757057	0.961838	2.63627	3.5481	4.85899	3.30144
0	-4.45907	-4.2464	-7.27607	-9.57865	-12.4124	-14.2371	-16.7056	-19.2463	-22.2599	-23.7118	-24.9507	-26.831	-25.9114	-25.7469	-25.4181	-23.7076	-26.4689	-27.1429	-26.5859	-25.9194	-26.4767	-26.6704	-27.5047	-27.2683	-27.8415	-28.3727	-29.9484
0	-3.75773	-5.8491	-7.80263	-10.2219	-13.4177	-16.6452	-17.8875	-22.0413	-22.0125	-24.5418	-25.9148	-30.5263	-27.6808	-29.9543	-28.1335	-28.8724	-31.8044	-33.1966	-33.5927	-34.2668	-34.8074	-35.6188	-37.5946	-38.9216	-38.8971	-39.2893	-40.9623
0	-4.61058	-6.13986	-8.07096	-10.4343	-13.365	-15.6218	-18.2265	-21.0092	-23.7172	-25.4985	-25.6502	-29.2386	-27.8935	-29.2222	-28.2912	-23.7326	-27.8715	-29.5067	-29.5217	-29.198	-29.9271	-30.2384	-30.9529	-32.7028	-32.2472	-33.2333	-35.7546
0	-3.62358	-4.7544	-6.89175	-9.46844	-12.2282	-15.4656	-16.2506	-20.0058	-20.0817	-22.3663	-23.865	-27.8393	-24.8068	-26.528	-24.6724	-24.9384	-27.5988	-28.9622	-29.2994	-29.3518	-29.805	-30.6338	-32.3614	-34.1858	-32.6658	-34.1471	-36.21
0	-4.20356	-4.31349	-4.59407	-4.51458	-6.72039	-8.63562	-9.91904	-11.5128	-10.9644	-10.757	-10.1616	-9.23248	-7.01343	-6.13557	-7.67981	-5.6361	-3.02935	-2.32574	-1.63063	-0.620994	-1.80489	1.62295	1.43798	2.91737	1.93995	2.69101	2.99387
0	-5.48037	-8.64911	-10.5162	-12.9461	-16.8749	-20.4493	-22.4837	-26.6181	-28.0109	-29.6588	-31.0423	-33.9935	-33.5236	-34.9393	-34.6518	-41.6937	-42.4249	-43.7433	-44.2642	-44.9274	-45.7757	-45.2686	-46.5438	-46.3338	-48.0453	-47.1109	-48.3251
0	-4.00683	-3.33681	-6.35783	-7.74075	-10.6379	-13.5306	-15.7554	-19.0957	-22.2021	-22.6551	-25.1566	-27.2265	-29.0477	-30.5709	-30.9175	-35.5255	-33.9337	-34.0065	-35.4833	-34.9248	-35.7728	-36.6182	-38.1376	-39.4027	-39.1105	-40.5028	-42.6326
0	-2.61382	-4.43293	-7.02163	-12.0214	-15.6135	-19.3029	-22.9117	-27.584	-28.3447	-32.4326	-33.6121	-39.4482	-38.6563	-40.1177	-41.7801	-43.7432	-47.8676	-48.7399	-49.0414	-49.859	-51.3425	-52.009	-53.2639	-54.0072	-55.4145	-54.9684	-56.3885
0	-3.60531	-6.00807	-8.85703	-11.8598	-15.5975	-18.4327	-22.1949	-25.6049	-27.7269	-30.3389	-32.4731	-36.8594	-35.7855	-38.0614	-37.9262	-39.7368	-44.0924	-44.995	-46.0823	-47.2615	-48.4999	-49.1847	-51.0743	-51.6751	-53.5447	-54.3129	-55.1678
0	-5.18309	-5.75058	-8.25625	-9.66796	-12.7046	-15.5145	-17.0329	-18.8884	-21.7681	-21.7492	-21.4341	-24.7959	-24.4345	-27.5378	-23.2766	-23.5874	-25.5301	-23.9535	-25.4288	-25.2962	-26.6314	-26.4292	-27.4704	-27.3038	-29.0738	-29.0691	-32.1213
0	-3.43049	-5.33381	-3.82507	-5.24617	-7.39239	-9.06238	-8.87684	-10.417	-10.455	-10.0817	-9.33051	-7.69667	-5.19705	-3.14446	-6.22917	-4.5786	-3.27207	-1.95939	-0.324261	0.160009	-0.414031	2.62208	2.21844	3.44273	2.80331	3.43035	2.07119
0	-3.06618	-5.7335	-7.75149	-10.9375	-14.3839	-17.9054	-19.7518	-24.212	-25.6026	-27.4296	-28.0455	-32.4701	-30.9847	-32.877	-31.8958	-33.9552	-37.3117	-38.0002	-38.4686	-39.6508	-40.8852	-41.9227	-43.6018	-44.7157	-44.6206	-44.475	-44.7266
0	-1.12125	-1.23415	-2.11742	-3.49466	-5.01453	-6.17668	-5.75814	-7.43653	-9.24981	-10.3818	-13.1244	-12.7142	-8.70938	-10.0341	-9.13412	-9.32536	-8.42924	-8.95877	-8.94126	-9.23895	-9.56559	-7.95026	-9.24566	-10.5439	-10.4218	-11.5371	-12.4535
0	-3.61773	-2.84774	-7.18605	-10.3148	-13.0474	-15.0646	-18.9184	-22.0137	-24.2767	-26.0484	-27.0653	-31.0594	-29.705	-33.3492	-31.7928	-30.7027	-35.7703	-37.9745	-35.7072	-35.9902	-36.4085	-37.8724	-39.5463	-41.0701	-39.8041	-42.0614	-44.2782
0	-1.25602	0.207792	-1.60167	-3.46347	-5.04561	-7.08466	-7.76962	-7.68469	-9.25582	-9.48727	-9.09284	-7.60091	-4.53083	-5.27717	-5.57129	-4.94557	-5.97945	-5.61019	-5.99318	-6.31361	-6.70728	-3.69151	-5.62566	-6.97179	-6.08632	-6.50959	-7.13029

[truncated: 1 more sheets: Score_Sentinel]
